# Supplementary material for: Physiologically Based Simulations of Deuterated Glucose for Quantifying Cell Turnover in Humans
Source: Front Immunol. 2017 Apr 25;8:474. doi: 10.3389/fimmu.2017.00474 (PMC5403812; doi:10.3389/fimmu.2017.00474)
Supplement: Supplementary file 1 [file Data_Sheet_1.zip]

Archive with 3 entries (3 files):
- PBPK model/Macallan_2003_C05.xml
- PBPK model/plasma_enr.Rdata
- PBPK model/plot_model_output.R
