# Supplementary material for: Physiologically Based Simulations of Deuterated Glucose for Quantifying Cell Turnover in Humans
Source: Front Immunol. 2017 Apr 25;8:474. doi: 10.3389/fimmu.2017.00474 (PMC5403812; doi:10.3389/fimmu.2017.00474)
Supplement: Supplementary file 1 [file Data_Sheet_1.zip › PBPK model/Macallan_2003_C05.xml]

<?xml version="1.0" encoding="UTF-8"?>
<Simulation objectPathDelimiter="|" version="4" xmlns="http://www.systems-biology.com">
	<ObserverList>
		<Observer id="89" entityId="60a4e931-930b-4233-a3c9-c33e1ca3d30d" name="Plasma" path="Macallan_2003|Organism|PeripheralVenousBlood|Glucose|Plasma" unit="µmol/l" persistable="1" formulaId="100"/>
		<Observer id="101" entityId="80b1aac0-3656-48e6-96dd-2912a1d83e51" name="Plasma" path="Macallan_2003|Organism|PeripheralVenousBlood|Insulin|Plasma" unit="µmol/l" persistable="1" formulaId="107"/>
		<Observer id="108" entityId="872dadd4-d724-40b3-b51d-e22a83b97323" name="Plasma" path="Macallan_2003|Organism|PeripheralVenousBlood|Glucagon|Plasma" unit="µmol/l" persistable="1" formulaId="114"/>
		<Observer id="115" entityId="de194e3e-0f59-4623-901a-afd6140192d1" name="Plasma" path="Macallan_2003|Organism|PeripheralVenousBlood|End-IIR-en|Plasma" unit="µmol/l" persistable="1" formulaId="121"/>
		<Observer id="122" entityId="55431d0e-6541-4614-9677-a5733a3009e4" name="Plasma" path="Macallan_2003|Organism|PeripheralVenousBlood|D2Glucose|Plasma" unit="µmol/l" persistable="1" formulaId="128"/>
		<Observer id="143" entityId="48bf6988-d110-4174-a379-1764d6339ea9" name="Conc." path="Macallan_2003|Organism|VenousBlood|Plasma|Glucose|Conc." unit="µmol/l" persistable="1" formulaId="144"/>
		<Observer id="145" entityId="544288c2-7b04-45a5-980a-0de07e7938a3" name="Enrichment" path="Macallan_2003|Organism|VenousBlood|Plasma|Glucose|Enrichment" persistable="1" formulaId="147"/>
		<Observer id="148" entityId="af845f8d-6425-4ba7-b5aa-e26d2c9e0734" name="Total_Glucose" path="Macallan_2003|Organism|VenousBlood|Plasma|Glucose|Total_Glucose" unit="µmol/l" persistable="1" formulaId="149"/>
		<Observer id="156" entityId="5449dc34-2772-431d-a62b-2babb2516658" name="Conc." path="Macallan_2003|Organism|VenousBlood|Plasma|Insulin|Conc." unit="µmol/l" persistable="1" formulaId="157"/>
		<Observer id="164" entityId="ae7d45f3-405d-4792-a64d-d01677d90117" name="Conc." path="Macallan_2003|Organism|VenousBlood|Plasma|Glucagon|Conc." unit="µmol/l" persistable="1" formulaId="165"/>
		<Observer id="169" entityId="3088f765-c14e-4487-b008-3c8675c02984" name="Conc." path="Macallan_2003|Organism|VenousBlood|Plasma|End-IIR-en|Conc." unit="µmol/l" persistable="1" formulaId="170"/>
		<Observer id="176" entityId="45f13a0b-6645-47b0-bfdf-a19b82fbcbbd" name="Conc." path="Macallan_2003|Organism|VenousBlood|Plasma|D2Glucose|Conc." unit="µmol/l" persistable="1" formulaId="177"/>
		<Observer id="178" entityId="cb60af49-3e0c-438a-b88e-3095f84f78ec" name="Enrichment" path="Macallan_2003|Organism|VenousBlood|Plasma|D2Glucose|Enrichment" persistable="1" formulaId="179"/>
		<Observer id="180" entityId="2e0ec7da-181c-4974-89bd-6f4b050b5991" name="Total_Glucose" path="Macallan_2003|Organism|VenousBlood|Plasma|D2Glucose|Total_Glucose" unit="µmol/l" persistable="1" formulaId="181"/>
		<Observer id="207" entityId="4fa4dc10-641c-43e3-ae8c-5e6594f7bb17" name="Conc." path="Macallan_2003|Organism|VenousBlood|BloodCells|Glucose|Conc." unit="µmol/l" persistable="1" formulaId="208"/>
		<Observer id="209" entityId="6a7a2d74-e029-403b-8517-a5399873e3b2" name="Enrichment" path="Macallan_2003|Organism|VenousBlood|BloodCells|Glucose|Enrichment" persistable="1" formulaId="210"/>
		<Observer id="211" entityId="17402100-2c7b-4258-83d8-97f4bd1b32ae" name="Total_Glucose" path="Macallan_2003|Organism|VenousBlood|BloodCells|Glucose|Total_Glucose" unit="µmol/l" persistable="1" formulaId="212"/>
		<Observer id="219" entityId="ccab5660-854f-457c-a4e7-03850ec9cd94" name="Conc." path="Macallan_2003|Organism|VenousBlood|BloodCells|Hexokinase|Conc." unit="µmol/l" persistable="1" formulaId="220"/>
		<Observer id="224" entityId="9718eeec-0ded-4ef3-ba67-1804b83addbb" name="Conc." path="Macallan_2003|Organism|VenousBlood|BloodCells|Glucose-Hexokinase Metabolite|Conc." unit="µmol/l" persistable="1" formulaId="225"/>
		<Observer id="232" entityId="f8ada24a-f6f5-4586-8e19-c6350d5472a5" name="Conc." path="Macallan_2003|Organism|VenousBlood|BloodCells|Insulin|Conc." unit="µmol/l" persistable="1" formulaId="233"/>
		<Observer id="240" entityId="d164bbbe-2feb-4c92-9e64-e1fc40251f7e" name="Conc." path="Macallan_2003|Organism|VenousBlood|BloodCells|Glucagon|Conc." unit="µmol/l" persistable="1" formulaId="241"/>
		<Observer id="245" entityId="23899351-c60c-4432-a3a6-b0221d4d86fa" name="Conc." path="Macallan_2003|Organism|VenousBlood|BloodCells|End-IIR-en|Conc." unit="µmol/l" persistable="1" formulaId="246"/>
		<Observer id="251" entityId="493ef30e-9bfb-429d-9b56-60263d65459d" name="Conc." path="Macallan_2003|Organism|VenousBlood|BloodCells|D2Glucose|Conc." unit="µmol/l" persistable="1" formulaId="252"/>
		<Observer id="253" entityId="f1acb05f-d824-4508-a4c0-03d7dbe0f0d4" name="Enrichment" path="Macallan_2003|Organism|VenousBlood|BloodCells|D2Glucose|Enrichment" persistable="1" formulaId="254"/>
		<Observer id="255" entityId="763c1a09-41e7-4602-b9d2-2113951f2e34" name="Total_Glucose" path="Macallan_2003|Organism|VenousBlood|BloodCells|D2Glucose|Total_Glucose" unit="µmol/l" persistable="1" formulaId="256"/>
		<Observer id="260" entityId="f050fe68-a506-4133-b577-50554658536b" name="Conc." path="Macallan_2003|Organism|VenousBlood|BloodCells|Glucose-Hexokinase Metabolite_Ex|Conc." unit="µmol/l" persistable="1" formulaId="261"/>
		<Observer id="280" entityId="8a107d62-5c20-4c6a-a62f-4b682ee2c39a" name="Conc." path="Macallan_2003|Organism|ArterialBlood|Plasma|Glucose|Conc." unit="µmol/l" persistable="1" formulaId="281"/>
		<Observer id="282" entityId="d97776bd-7094-4f8b-b83f-214895b10557" name="Enrichment" path="Macallan_2003|Organism|ArterialBlood|Plasma|Glucose|Enrichment" persistable="1" formulaId="283"/>
		<Observer id="284" entityId="39fbf6f8-161a-4212-9f0b-44209551f295" name="Total_Glucose" path="Macallan_2003|Organism|ArterialBlood|Plasma|Glucose|Total_Glucose" unit="µmol/l" persistable="1" formulaId="285"/>
		<Observer id="290" entityId="17717b86-9dfc-4698-8078-c0718ae741b9" name="Conc." path="Macallan_2003|Organism|ArterialBlood|Plasma|Insulin|Conc." unit="µmol/l" persistable="1" formulaId="291"/>
		<Observer id="296" entityId="e69604c6-dad2-4852-8eaf-2421cd5f3024" name="Conc." path="Macallan_2003|Organism|ArterialBlood|Plasma|Glucagon|Conc." unit="µmol/l" persistable="1" formulaId="297"/>
		<Observer id="300" entityId="a337c9f1-0f2a-4977-a1e1-73195aa28795" name="Conc." path="Macallan_2003|Organism|ArterialBlood|Plasma|End-IIR-en|Conc." unit="µmol/l" persistable="1" formulaId="301"/>
		<Observer id="306" entityId="f6d06cac-5107-43fe-97dd-adfac40e244b" name="Conc." path="Macallan_2003|Organism|ArterialBlood|Plasma|D2Glucose|Conc." unit="µmol/l" persistable="1" formulaId="307"/>
		<Observer id="308" entityId="5ad89a13-6c1d-4e38-b1d0-691067e7bde8" name="Enrichment" path="Macallan_2003|Organism|ArterialBlood|Plasma|D2Glucose|Enrichment" persistable="1" formulaId="309"/>
		<Observer id="310" entityId="63a6f104-be12-44b4-a9b8-7feb5966cb7a" name="Total_Glucose" path="Macallan_2003|Organism|ArterialBlood|Plasma|D2Glucose|Total_Glucose" unit="µmol/l" persistable="1" formulaId="311"/>
		<Observer id="330" entityId="32b43bea-2d94-4629-8718-39c2a1104c32" name="Conc." path="Macallan_2003|Organism|ArterialBlood|BloodCells|Glucose|Conc." unit="µmol/l" persistable="1" formulaId="331"/>
		<Observer id="332" entityId="23b880d9-11a6-494b-b065-bdb303cafc6a" name="Enrichment" path="Macallan_2003|Organism|ArterialBlood|BloodCells|Glucose|Enrichment" persistable="1" formulaId="333"/>
		<Observer id="334" entityId="6e1c2f95-403d-4737-bd54-0f65323689c8" name="Total_Glucose" path="Macallan_2003|Organism|ArterialBlood|BloodCells|Glucose|Total_Glucose" unit="µmol/l" persistable="1" formulaId="335"/>
		<Observer id="342" entityId="17730791-aec9-4a93-a19d-df3d0fd449c3" name="Conc." path="Macallan_2003|Organism|ArterialBlood|BloodCells|Hexokinase|Conc." unit="µmol/l" persistable="1" formulaId="343"/>
		<Observer id="347" entityId="ecbc75b3-5e56-4410-be3d-90cd2ac167fb" name="Conc." path="Macallan_2003|Organism|ArterialBlood|BloodCells|Glucose-Hexokinase Metabolite|Conc." unit="µmol/l" persistable="1" formulaId="348"/>
		<Observer id="354" entityId="08bc9117-9356-4c2c-bcc9-266b301643b0" name="Conc." path="Macallan_2003|Organism|ArterialBlood|BloodCells|Insulin|Conc." unit="µmol/l" persistable="1" formulaId="355"/>
		<Observer id="361" entityId="e72b614d-704d-4e94-b27f-963767ca7923" name="Conc." path="Macallan_2003|Organism|ArterialBlood|BloodCells|Glucagon|Conc." unit="µmol/l" persistable="1" formulaId="362"/>
		<Observer id="366" entityId="bc50ad55-9ccc-4904-8132-a98c17570920" name="Conc." path="Macallan_2003|Organism|ArterialBlood|BloodCells|End-IIR-en|Conc." unit="µmol/l" persistable="1" formulaId="367"/>
		<Observer id="371" entityId="4d17db8a-4a37-47b8-b328-de772a843a74" name="Conc." path="Macallan_2003|Organism|ArterialBlood|BloodCells|D2Glucose|Conc." unit="µmol/l" persistable="1" formulaId="372"/>
		<Observer id="373" entityId="fc3bbf0a-2f62-47ef-b753-cafa4d10f9ae" name="Enrichment" path="Macallan_2003|Organism|ArterialBlood|BloodCells|D2Glucose|Enrichment" persistable="1" formulaId="374"/>
		<Observer id="375" entityId="ba9ddf19-eaad-4a34-b759-db69e4bc202d" name="Total_Glucose" path="Macallan_2003|Organism|ArterialBlood|BloodCells|D2Glucose|Total_Glucose" unit="µmol/l" persistable="1" formulaId="376"/>
		<Observer id="380" entityId="96a2e801-1e1f-4b79-ad4e-4c4afb4564ad" name="Conc." path="Macallan_2003|Organism|ArterialBlood|BloodCells|Glucose-Hexokinase Metabolite_Ex|Conc." unit="µmol/l" persistable="1" formulaId="381"/>
		<Observer id="449" entityId="a7396333-ba7d-4d56-95e0-294e12b9c25b" name="Conc." path="Macallan_2003|Organism|Bone|Plasma|Glucose|Conc." unit="µmol/l" persistable="1" formulaId="450"/>
		<Observer id="451" entityId="a7615cfc-432c-4325-99fe-94aea6d3ccf4" name="Enrichment" path="Macallan_2003|Organism|Bone|Plasma|Glucose|Enrichment" persistable="1" formulaId="452"/>
		<Observer id="453" entityId="c94c4fe7-402c-4387-9b70-e68222302fde" name="Total_Glucose" path="Macallan_2003|Organism|Bone|Plasma|Glucose|Total_Glucose" unit="µmol/l" persistable="1" formulaId="454"/>
		<Observer id="459" entityId="067aa3c8-3038-46c2-b85c-2ff37598d299" name="Conc." path="Macallan_2003|Organism|Bone|Plasma|Insulin|Conc." unit="µmol/l" persistable="1" formulaId="460"/>
		<Observer id="465" entityId="7c35bc59-c687-4769-a78a-bffad1a63ec2" name="Conc." path="Macallan_2003|Organism|Bone|Plasma|Glucagon|Conc." unit="µmol/l" persistable="1" formulaId="466"/>
		<Observer id="470" entityId="213b0222-71e2-41a6-b233-dcd704c25327" name="Conc." path="Macallan_2003|Organism|Bone|Plasma|IsPlasma|Conc." unit="µmol/l" persistable="1" formulaId="471"/>
		<Observer id="474" entityId="e4ed55be-5a48-45c2-9a0a-0f2b2661c6ea" name="Conc." path="Macallan_2003|Organism|Bone|Plasma|End-IIR-en|Conc." unit="µmol/l" persistable="1" formulaId="475"/>
		<Observer id="480" entityId="b3fad02a-2310-4d47-986d-735c3a392ef0" name="Conc." path="Macallan_2003|Organism|Bone|Plasma|D2Glucose|Conc." unit="µmol/l" persistable="1" formulaId="481"/>
		<Observer id="482" entityId="a6df3424-2b55-4a50-b40e-cc2f30c51bcb" name="Enrichment" path="Macallan_2003|Organism|Bone|Plasma|D2Glucose|Enrichment" persistable="1" formulaId="483"/>
		<Observer id="484" entityId="527ceb42-d503-45a7-a8ef-cb20e2bd8ce3" name="Total_Glucose" path="Macallan_2003|Organism|Bone|Plasma|D2Glucose|Total_Glucose" unit="µmol/l" persistable="1" formulaId="485"/>
		<Observer id="524" entityId="bbf33207-bbf2-48ff-a128-f7af60a2bf80" name="Conc." path="Macallan_2003|Organism|Bone|BloodCells|Glucose|Conc." unit="µmol/l" persistable="1" formulaId="525"/>
		<Observer id="526" entityId="346e6a27-05dd-4ebc-bc8f-923f207bd2ee" name="Enrichment" path="Macallan_2003|Organism|Bone|BloodCells|Glucose|Enrichment" persistable="1" formulaId="527"/>
		<Observer id="528" entityId="e2ce359b-a6f4-43f4-b6c8-5b5440c1d1de" name="Total_Glucose" path="Macallan_2003|Organism|Bone|BloodCells|Glucose|Total_Glucose" unit="µmol/l" persistable="1" formulaId="529"/>
		<Observer id="536" entityId="3d672dd1-3cc0-407a-a799-091b8b0ea546" name="Conc." path="Macallan_2003|Organism|Bone|BloodCells|Hexokinase|Conc." unit="µmol/l" persistable="1" formulaId="537"/>
		<Observer id="541" entityId="de16d983-4fef-4886-937a-5faf0dd4bfeb" name="Conc." path="Macallan_2003|Organism|Bone|BloodCells|Glucose-Hexokinase Metabolite|Conc." unit="µmol/l" persistable="1" formulaId="542"/>
		<Observer id="548" entityId="7cea1c98-ac37-4c89-ba2d-4d3fcf2f7cf0" name="Conc." path="Macallan_2003|Organism|Bone|BloodCells|Insulin|Conc." unit="µmol/l" persistable="1" formulaId="549"/>
		<Observer id="555" entityId="3a862559-f48e-4f08-8efe-05fa653e6127" name="Conc." path="Macallan_2003|Organism|Bone|BloodCells|Glucagon|Conc." unit="µmol/l" persistable="1" formulaId="556"/>
		<Observer id="560" entityId="2d24dca9-1763-4f2d-8497-e2d12d29d5bc" name="Conc." path="Macallan_2003|Organism|Bone|BloodCells|End-IIR-en|Conc." unit="µmol/l" persistable="1" formulaId="561"/>
		<Observer id="565" entityId="186f9ab4-6c5b-4f3d-9f32-82079c8f282f" name="Conc." path="Macallan_2003|Organism|Bone|BloodCells|D2Glucose|Conc." unit="µmol/l" persistable="1" formulaId="566"/>
		<Observer id="567" entityId="7946e49b-703c-47f9-b73f-83638be92886" name="Enrichment" path="Macallan_2003|Organism|Bone|BloodCells|D2Glucose|Enrichment" persistable="1" formulaId="568"/>
		<Observer id="569" entityId="0da3b98a-9dd6-4dfa-ab47-719085f02344" name="Total_Glucose" path="Macallan_2003|Organism|Bone|BloodCells|D2Glucose|Total_Glucose" unit="µmol/l" persistable="1" formulaId="570"/>
		<Observer id="574" entityId="aeb55f88-3f8f-4069-8d89-9abd679e394d" name="Conc." path="Macallan_2003|Organism|Bone|BloodCells|Glucose-Hexokinase Metabolite_Ex|Conc." unit="µmol/l" persistable="1" formulaId="575"/>
		<Observer id="593" entityId="e1c57223-5ea1-4ca9-a8e3-40c2e974a2c7" name="Conc." path="Macallan_2003|Organism|Bone|Interstitial|Glucose|Conc." unit="µmol/l" persistable="1" formulaId="594"/>
		<Observer id="595" entityId="ae2cc171-e2b5-45bd-920e-62fbf3406b8b" name="Enrichment" path="Macallan_2003|Organism|Bone|Interstitial|Glucose|Enrichment" persistable="1" formulaId="597"/>
		<Observer id="598" entityId="fb97f764-ff85-4e50-a841-d2140451c84c" name="Total_Glucose" path="Macallan_2003|Organism|Bone|Interstitial|Glucose|Total_Glucose" unit="µmol/l" persistable="1" formulaId="599"/>
		<Observer id="606" entityId="b5a7fecb-bd90-4ffc-a7b8-aff5297ceb78" name="Conc." path="Macallan_2003|Organism|Bone|Interstitial|Insulin|Conc." unit="µmol/l" persistable="1" formulaId="607"/>
		<Observer id="614" entityId="4aa07392-4b61-4740-b54d-306ceeaa3597" name="Conc." path="Macallan_2003|Organism|Bone|Interstitial|Glucagon|Conc." unit="µmol/l" persistable="1" formulaId="615"/>
		<Observer id="619" entityId="18b4f763-6703-43f4-9b5a-f5a0834208e7" name="Conc." path="Macallan_2003|Organism|Bone|Interstitial|IsMembrane|Conc." unit="µmol/l" persistable="1" formulaId="620"/>
		<Observer id="624" entityId="48f96612-85b6-4f71-aea8-fe1c72f7332c" name="Conc." path="Macallan_2003|Organism|Bone|Interstitial|End-IIR-en|Conc." unit="µmol/l" persistable="1" formulaId="625"/>
		<Observer id="631" entityId="93c3748c-8b19-402a-b73d-3026a0fa5e75" name="Conc." path="Macallan_2003|Organism|Bone|Interstitial|D2Glucose|Conc." unit="µmol/l" persistable="1" formulaId="632"/>
		<Observer id="633" entityId="3fa4852c-f19a-4537-a429-ffb29e5d0a8f" name="Enrichment" path="Macallan_2003|Organism|Bone|Interstitial|D2Glucose|Enrichment" persistable="1" formulaId="634"/>
		<Observer id="635" entityId="3a1d93e4-33c8-4a78-8493-9b44c4ae1006" name="Total_Glucose" path="Macallan_2003|Organism|Bone|Interstitial|D2Glucose|Total_Glucose" unit="µmol/l" persistable="1" formulaId="636"/>
		<Observer id="659" entityId="aedb5ffc-c00b-4e56-ac87-5e46f8b7ca2a" name="Conc." path="Macallan_2003|Organism|Bone|Intracellular|Glucose|Conc." unit="µmol/l" persistable="1" formulaId="660"/>
		<Observer id="661" entityId="c6fb7243-509d-4cf4-bbcb-9a3856c766cc" name="Enrichment" path="Macallan_2003|Organism|Bone|Intracellular|Glucose|Enrichment" persistable="1" formulaId="662"/>
		<Observer id="663" entityId="1bbfafa2-b85b-45f0-8d50-099ddc1e751b" name="Total_Glucose" path="Macallan_2003|Organism|Bone|Intracellular|Glucose|Total_Glucose" unit="µmol/l" persistable="1" formulaId="664"/>
		<Observer id="671" entityId="ba52e543-06be-45be-bf98-e4ad12bb4af2" name="Conc." path="Macallan_2003|Organism|Bone|Intracellular|Hexokinase|Conc." unit="µmol/l" persistable="1" formulaId="672"/>
		<Observer id="676" entityId="0f2bb9b3-d267-4104-a749-21eeef857137" name="Conc." path="Macallan_2003|Organism|Bone|Intracellular|Glucose-Hexokinase Metabolite|Conc." unit="µmol/l" persistable="1" formulaId="677"/>
		<Observer id="684" entityId="eefff5da-1018-4abe-b7ed-a97f02978b0e" name="Conc." path="Macallan_2003|Organism|Bone|Intracellular|Insulin|Conc." unit="µmol/l" persistable="1" formulaId="685"/>
		<Observer id="692" entityId="573e41e8-fa26-4c31-85f0-b1a2333a427e" name="Conc." path="Macallan_2003|Organism|Bone|Intracellular|Glucagon|Conc." unit="µmol/l" persistable="1" formulaId="693"/>
		<Observer id="697" entityId="e4fda5d4-855c-4de1-8d2d-d59eeecc25e6" name="Conc." path="Macallan_2003|Organism|Bone|Intracellular|IsCytosol|Conc." unit="µmol/l" persistable="1" formulaId="698"/>
		<Observer id="702" entityId="2fcfbc35-bd29-4ab6-803c-9f504024ef07" name="Conc." path="Macallan_2003|Organism|Bone|Intracellular|PTP|Conc." unit="µmol/l" persistable="1" formulaId="703"/>
		<Observer id="707" entityId="40c63de0-8486-4c3b-a0f1-61cca660d1c8" name="Conc." path="Macallan_2003|Organism|Bone|Intracellular|End-IIR-en|Conc." unit="µmol/l" persistable="1" formulaId="708"/>
		<Observer id="713" entityId="fe9c2cd1-4697-416d-b0db-c7f1fddcb55e" name="Conc." path="Macallan_2003|Organism|Bone|Intracellular|D2Glucose|Conc." unit="µmol/l" persistable="1" formulaId="714"/>
		<Observer id="715" entityId="d5040305-d6b0-4558-b46a-c98ee349df64" name="Enrichment" path="Macallan_2003|Organism|Bone|Intracellular|D2Glucose|Enrichment" persistable="1" formulaId="716"/>
		<Observer id="717" entityId="e29a748a-1ea4-47ce-bfb7-df56de88bc70" name="Total_Glucose" path="Macallan_2003|Organism|Bone|Intracellular|D2Glucose|Total_Glucose" unit="µmol/l" persistable="1" formulaId="718"/>
		<Observer id="722" entityId="3ab455d9-0d4b-4162-9b8f-2a8c68001b1f" name="Conc." path="Macallan_2003|Organism|Bone|Intracellular|Glucose-Hexokinase Metabolite_Ex|Conc." unit="µmol/l" persistable="1" formulaId="723"/>
		<Observer id="742" entityId="eab007c5-5b34-4e12-8ba7-d97a72085276" name="Conc." path="Macallan_2003|Organism|Bone|Endosome|Glucose|Conc." unit="µmol/l" persistable="1" formulaId="743"/>
		<Observer id="744" entityId="9ead72ba-4196-42d7-bb5b-297125cb528b" name="Enrichment" path="Macallan_2003|Organism|Bone|Endosome|Glucose|Enrichment" persistable="1" formulaId="746"/>
		<Observer id="747" entityId="9af57704-6c4d-418c-93dd-30405e52f112" name="Total_Glucose" path="Macallan_2003|Organism|Bone|Endosome|Glucose|Total_Glucose" unit="µmol/l" persistable="1" formulaId="748"/>
		<Observer id="753" entityId="11f1317a-2f34-4773-a0d9-3084f6adc9ec" name="Conc." path="Macallan_2003|Organism|Bone|Endosome|Insulin|Conc." unit="µmol/l" persistable="1" formulaId="754"/>
		<Observer id="759" entityId="1b2e4240-7848-414a-aec1-1ea8b90b2600" name="Conc." path="Macallan_2003|Organism|Bone|Endosome|Glucagon|Conc." unit="µmol/l" persistable="1" formulaId="760"/>
		<Observer id="763" entityId="385973e6-7b84-4ac5-8aa8-b89fc49f1df9" name="Conc." path="Macallan_2003|Organism|Bone|Endosome|End-IIR|Conc." unit="µmol/l" persistable="1" formulaId="764"/>
		<Observer id="767" entityId="ca21e352-aafe-4ac8-abba-b44e2cacb856" name="Conc." path="Macallan_2003|Organism|Bone|Endosome|End-IIR-p|Conc." unit="µmol/l" persistable="1" formulaId="768"/>
		<Observer id="772" entityId="7e2b0eaf-875d-485f-896e-2339f10aa530" name="Conc." path="Macallan_2003|Organism|Bone|Endosome|End-IR-en|Conc." unit="µmol/l" persistable="1" formulaId="773"/>
		<Observer id="776" entityId="dff6e7a5-dcd6-45ae-b81c-ed425208c97a" name="Conc." path="Macallan_2003|Organism|Bone|Endosome|End-IIR-p-en|Conc." unit="µmol/l" persistable="1" formulaId="777"/>
		<Observer id="780" entityId="3d12fb7b-9b15-4b22-adf1-2f9449fad489" name="Conc." path="Macallan_2003|Organism|Bone|Endosome|PTP|Conc." unit="µmol/l" persistable="1" formulaId="781"/>
		<Observer id="788" entityId="0beccba9-e925-4050-89b5-e0296d763b72" name="Conc." path="Macallan_2003|Organism|Bone|Endosome|End-IR|Conc." unit="µmol/l" persistable="1" formulaId="789"/>
		<Observer id="793" entityId="a7ee7081-d6d8-453f-90fb-e4884fdb8cdf" name="Conc." path="Macallan_2003|Organism|Bone|Endosome|End-IIR-en|Conc." unit="µmol/l" persistable="1" formulaId="794"/>
		<Observer id="798" entityId="8a0535b3-250d-46ea-87e6-920017dffcb6" name="Conc." path="Macallan_2003|Organism|Bone|Endosome|D2Glucose|Conc." unit="µmol/l" persistable="1" formulaId="799"/>
		<Observer id="800" entityId="0b69a8ed-b0fa-47c7-80a7-9841be734852" name="Enrichment" path="Macallan_2003|Organism|Bone|Endosome|D2Glucose|Enrichment" persistable="1" formulaId="801"/>
		<Observer id="802" entityId="802ffe49-cad0-4ba0-b0d7-4a392b9715a7" name="Total_Glucose" path="Macallan_2003|Organism|Bone|Endosome|D2Glucose|Total_Glucose" unit="µmol/l" persistable="1" formulaId="803"/>
		<Observer id="827" entityId="c1c156c2-3e3b-4bfd-b845-d9f8e850fe18" name="Conc." path="Macallan_2003|Organism|Bone|EndosomalClearance|Glucose|Conc." unit="µmol/l" persistable="1" formulaId="828"/>
		<Observer id="829" entityId="4df64506-fe42-4ca5-98ce-354994b92092" name="Enrichment" path="Macallan_2003|Organism|Bone|EndosomalClearance|Glucose|Enrichment" persistable="1" formulaId="831"/>
		<Observer id="832" entityId="13585cbe-8006-4c68-a83e-72015d7d2658" name="Total_Glucose" path="Macallan_2003|Organism|Bone|EndosomalClearance|Glucose|Total_Glucose" unit="µmol/l" persistable="1" formulaId="833"/>
		<Observer id="837" entityId="1c897e21-e722-4717-9a1a-5b3ad8238b2b" name="Conc." path="Macallan_2003|Organism|Bone|EndosomalClearance|Insulin|Conc." unit="µmol/l" persistable="1" formulaId="838"/>
		<Observer id="842" entityId="21ae934d-abc3-415c-8c06-742932f0d9fb" name="Conc." path="Macallan_2003|Organism|Bone|EndosomalClearance|Glucagon|Conc." unit="µmol/l" persistable="1" formulaId="843"/>
		<Observer id="847" entityId="273e58b7-7e23-4690-b62a-26c79da5d07b" name="Conc." path="Macallan_2003|Organism|Bone|EndosomalClearance|End-IIR-en|Conc." unit="µmol/l" persistable="1" formulaId="848"/>
		<Observer id="851" entityId="83fc6f47-6e11-492b-aee5-5ee384b0c495" name="Conc." path="Macallan_2003|Organism|Bone|EndosomalClearance|D2Glucose|Conc." unit="µmol/l" persistable="1" formulaId="852"/>
		<Observer id="853" entityId="1e076015-7944-4913-8230-dffc49da8a93" name="Enrichment" path="Macallan_2003|Organism|Bone|EndosomalClearance|D2Glucose|Enrichment" persistable="1" formulaId="854"/>
		<Observer id="855" entityId="2dc18af7-8d24-400b-8715-4546fe356eae" name="Total_Glucose" path="Macallan_2003|Organism|Bone|EndosomalClearance|D2Glucose|Total_Glucose" unit="µmol/l" persistable="1" formulaId="856"/>
		<Observer id="857" entityId="67cbf612-c04f-4a53-b25e-e36544035f04" name="Obs_Metabolization" path="Macallan_2003|Organism|Bone|Glucose|Obs_Metabolization" unit="µmol/min" persistable="1" formulaId="858"/>
		<Observer id="859" entityId="d004bd48-fbbc-40d0-9e4c-e76f5fabfd3f" name="Obs_I-int/pls-Grad" path="Macallan_2003|Organism|Bone|Insulin|Obs_I-int/pls-Grad" persistable="1" formulaId="860"/>
		<Observer id="871" entityId="33ba109e-ce58-4e54-b8a7-eedc0df5ac6a" name="Enrichment" path="Macallan_2003|Organism|Gallbladder|Glucose|Enrichment" persistable="1" formulaId="873"/>
		<Observer id="874" entityId="2497f250-67c3-4514-a8b7-c18f3d5fb6e7" name="Total_Glucose" path="Macallan_2003|Organism|Gallbladder|Glucose|Total_Glucose" unit="µmol/l" persistable="1" formulaId="875"/>
		<Observer id="887" entityId="add372b2-54f1-4f44-99eb-e6a4f725afac" name="Enrichment" path="Macallan_2003|Organism|Gallbladder|D2Glucose|Enrichment" persistable="1" formulaId="888"/>
		<Observer id="889" entityId="93226315-1dda-4496-8eef-3cee761089c0" name="Total_Glucose" path="Macallan_2003|Organism|Gallbladder|D2Glucose|Total_Glucose" unit="µmol/l" persistable="1" formulaId="890"/>
		<Observer id="955" entityId="98fd3b09-967a-4a4c-b8f0-ff6ecb26f0a5" name="Conc." path="Macallan_2003|Organism|Brain|Plasma|Glucose|Conc." unit="µmol/l" persistable="1" formulaId="956"/>
		<Observer id="957" entityId="912fb249-a599-498f-a690-07ee90f10ae5" name="Enrichment" path="Macallan_2003|Organism|Brain|Plasma|Glucose|Enrichment" persistable="1" formulaId="959"/>
		<Observer id="960" entityId="d383035b-42ae-49b2-9827-f0a17107dc09" name="Total_Glucose" path="Macallan_2003|Organism|Brain|Plasma|Glucose|Total_Glucose" unit="µmol/l" persistable="1" formulaId="961"/>
		<Observer id="969" entityId="f45aa596-9125-4e4e-ada0-ff86c5356b91" name="Conc." path="Macallan_2003|Organism|Brain|Plasma|GLUT3|Conc." unit="µmol/l" persistable="1" formulaId="970"/>
		<Observer id="971" entityId="3d1c7b6a-558d-43a8-b4e1-684b89070391" name="Obs_GLUT3_brn" path="Macallan_2003|Organism|Brain|Plasma|GLUT3|Obs_GLUT3_brn" unit="µmol/min" persistable="1" formulaId="975"/>
		<Observer id="981" entityId="498a7ac3-39a5-4c60-b92e-8d4ab2207229" name="Conc." path="Macallan_2003|Organism|Brain|Plasma|Insulin|Conc." unit="µmol/l" persistable="1" formulaId="982"/>
		<Observer id="988" entityId="6ef123c8-5d77-4b6b-ad47-99783b571a12" name="Conc." path="Macallan_2003|Organism|Brain|Plasma|Glucagon|Conc." unit="µmol/l" persistable="1" formulaId="989"/>
		<Observer id="993" entityId="d307e130-a110-43ef-84fc-4a5fdc6953a2" name="Conc." path="Macallan_2003|Organism|Brain|Plasma|IsPlasma|Conc." unit="µmol/l" persistable="1" formulaId="994"/>
		<Observer id="998" entityId="b69848cc-219a-453b-b514-4bfc1427d648" name="Conc." path="Macallan_2003|Organism|Brain|Plasma|End-IIR-en|Conc." unit="µmol/l" persistable="1" formulaId="999"/>
		<Observer id="1004" entityId="c2b424fc-d0d7-4e34-b107-ecb581cdd651" name="Conc." path="Macallan_2003|Organism|Brain|Plasma|D2Glucose|Conc." unit="µmol/l" persistable="1" formulaId="1005"/>
		<Observer id="1006" entityId="2d4417e9-5eed-4976-aea2-ea3b03a3ca27" name="Enrichment" path="Macallan_2003|Organism|Brain|Plasma|D2Glucose|Enrichment" persistable="1" formulaId="1007"/>
		<Observer id="1008" entityId="fd1c40be-1295-4594-82da-000afa0e2921" name="Total_Glucose" path="Macallan_2003|Organism|Brain|Plasma|D2Glucose|Total_Glucose" unit="µmol/l" persistable="1" formulaId="1009"/>
		<Observer id="1043" entityId="0acb0665-62d6-4f61-8da1-a0febbbe4128" name="Conc." path="Macallan_2003|Organism|Brain|BloodCells|Glucose|Conc." unit="µmol/l" persistable="1" formulaId="1044"/>
		<Observer id="1045" entityId="405b494d-f83b-40f9-adbe-fcefb43a0a08" name="Enrichment" path="Macallan_2003|Organism|Brain|BloodCells|Glucose|Enrichment" persistable="1" formulaId="1046"/>
		<Observer id="1047" entityId="1a6e1efd-4a90-4b4e-a330-c4f15c4f72e5" name="Total_Glucose" path="Macallan_2003|Organism|Brain|BloodCells|Glucose|Total_Glucose" unit="µmol/l" persistable="1" formulaId="1048"/>
		<Observer id="1055" entityId="d6ded56e-dda0-43f6-a86e-56e87260b946" name="Conc." path="Macallan_2003|Organism|Brain|BloodCells|Hexokinase|Conc." unit="µmol/l" persistable="1" formulaId="1056"/>
		<Observer id="1060" entityId="63b18f24-fd8c-4e42-ad0c-ed9f6dee2bfc" name="Conc." path="Macallan_2003|Organism|Brain|BloodCells|Glucose-Hexokinase Metabolite|Conc." unit="µmol/l" persistable="1" formulaId="1061"/>
		<Observer id="1067" entityId="9791253a-4eb1-4631-aa01-397307352b87" name="Conc." path="Macallan_2003|Organism|Brain|BloodCells|Insulin|Conc." unit="µmol/l" persistable="1" formulaId="1068"/>
		<Observer id="1074" entityId="643cf591-059b-43e2-b854-a43a6b3fa1b3" name="Conc." path="Macallan_2003|Organism|Brain|BloodCells|Glucagon|Conc." unit="µmol/l" persistable="1" formulaId="1075"/>
		<Observer id="1079" entityId="09d6957c-1faa-4877-a48c-2b34c5a2dac4" name="Conc." path="Macallan_2003|Organism|Brain|BloodCells|End-IIR-en|Conc." unit="µmol/l" persistable="1" formulaId="1080"/>
		<Observer id="1084" entityId="c323e632-0b86-4976-a97c-577d67d6e0eb" name="Conc." path="Macallan_2003|Organism|Brain|BloodCells|D2Glucose|Conc." unit="µmol/l" persistable="1" formulaId="1085"/>
		<Observer id="1086" entityId="01251681-b37b-4e1c-9d55-fd058177779b" name="Enrichment" path="Macallan_2003|Organism|Brain|BloodCells|D2Glucose|Enrichment" persistable="1" formulaId="1087"/>
		<Observer id="1088" entityId="273dffe9-ac33-4638-ac77-858b84810676" name="Total_Glucose" path="Macallan_2003|Organism|Brain|BloodCells|D2Glucose|Total_Glucose" unit="µmol/l" persistable="1" formulaId="1089"/>
		<Observer id="1093" entityId="083b0f5a-1895-4628-9689-a6198f273698" name="Conc." path="Macallan_2003|Organism|Brain|BloodCells|Glucose-Hexokinase Metabolite_Ex|Conc." unit="µmol/l" persistable="1" formulaId="1094"/>
		<Observer id="1112" entityId="730906a4-1d47-4323-878c-99f5214fae9b" name="Conc." path="Macallan_2003|Organism|Brain|Interstitial|Glucose|Conc." unit="µmol/l" persistable="1" formulaId="1113"/>
		<Observer id="1114" entityId="b2adf84e-c81f-473a-9015-a8cc8ce292f1" name="Enrichment" path="Macallan_2003|Organism|Brain|Interstitial|Glucose|Enrichment" persistable="1" formulaId="1116"/>
		<Observer id="1117" entityId="89ba7fa6-6166-4ace-b0c3-98db048d0ca8" name="Total_Glucose" path="Macallan_2003|Organism|Brain|Interstitial|Glucose|Total_Glucose" unit="µmol/l" persistable="1" formulaId="1118"/>
		<Observer id="1125" entityId="55ea85ea-4985-499e-b098-edee1b74015e" name="Conc." path="Macallan_2003|Organism|Brain|Interstitial|Insulin|Conc." unit="µmol/l" persistable="1" formulaId="1126"/>
		<Observer id="1133" entityId="8cda2092-61e6-4163-bff0-509aec0e4c1b" name="Conc." path="Macallan_2003|Organism|Brain|Interstitial|Glucagon|Conc." unit="µmol/l" persistable="1" formulaId="1134"/>
		<Observer id="1138" entityId="cd8bfc7e-8631-4b0f-9b5e-4dc7fd42bd16" name="Conc." path="Macallan_2003|Organism|Brain|Interstitial|IsMembrane|Conc." unit="µmol/l" persistable="1" formulaId="1139"/>
		<Observer id="1143" entityId="cc534086-c949-4e60-b278-2b9478e94384" name="Conc." path="Macallan_2003|Organism|Brain|Interstitial|End-IIR-en|Conc." unit="µmol/l" persistable="1" formulaId="1144"/>
		<Observer id="1150" entityId="4a7d0dba-7b8e-449b-ba71-211a52827cee" name="Conc." path="Macallan_2003|Organism|Brain|Interstitial|D2Glucose|Conc." unit="µmol/l" persistable="1" formulaId="1151"/>
		<Observer id="1152" entityId="089546eb-f07d-4464-8983-20206fbaa6fc" name="Enrichment" path="Macallan_2003|Organism|Brain|Interstitial|D2Glucose|Enrichment" persistable="1" formulaId="1153"/>
		<Observer id="1154" entityId="9777cb4b-9239-4c1c-8182-d5e3ea0fe57d" name="Total_Glucose" path="Macallan_2003|Organism|Brain|Interstitial|D2Glucose|Total_Glucose" unit="µmol/l" persistable="1" formulaId="1155"/>
		<Observer id="1175" entityId="5dfb03b0-266e-4659-80ab-62e0fa7828fa" name="Conc." path="Macallan_2003|Organism|Brain|Intracellular|Glucose|Conc." unit="µmol/l" persistable="1" formulaId="1176"/>
		<Observer id="1177" entityId="fcf71436-631c-425a-a5ac-a3b68b2eafe9" name="Enrichment" path="Macallan_2003|Organism|Brain|Intracellular|Glucose|Enrichment" persistable="1" formulaId="1178"/>
		<Observer id="1179" entityId="a70942b6-371a-455a-9740-4d9777218ec7" name="Total_Glucose" path="Macallan_2003|Organism|Brain|Intracellular|Glucose|Total_Glucose" unit="µmol/l" persistable="1" formulaId="1180"/>
		<Observer id="1187" entityId="cec6c299-cbfa-4635-972e-3b90e853e7e5" name="Conc." path="Macallan_2003|Organism|Brain|Intracellular|Hexokinase|Conc." unit="µmol/l" persistable="1" formulaId="1188"/>
		<Observer id="1192" entityId="8839adda-814d-431e-aa2d-9257de41fb06" name="Conc." path="Macallan_2003|Organism|Brain|Intracellular|Glucose-Hexokinase Metabolite|Conc." unit="µmol/l" persistable="1" formulaId="1193"/>
		<Observer id="1200" entityId="f5d31b12-0319-47a0-8d19-01ad863440af" name="Conc." path="Macallan_2003|Organism|Brain|Intracellular|Insulin|Conc." unit="µmol/l" persistable="1" formulaId="1201"/>
		<Observer id="1208" entityId="ad5b46e6-dfa8-4b0c-8941-040a2eae9370" name="Conc." path="Macallan_2003|Organism|Brain|Intracellular|Glucagon|Conc." unit="µmol/l" persistable="1" formulaId="1209"/>
		<Observer id="1213" entityId="2d9f4700-c3ed-4a25-9722-24f9dd59a5f0" name="Conc." path="Macallan_2003|Organism|Brain|Intracellular|IsCytosol|Conc." unit="µmol/l" persistable="1" formulaId="1214"/>
		<Observer id="1218" entityId="1ad8ed80-4539-4876-9603-384ca56e2f0e" name="Conc." path="Macallan_2003|Organism|Brain|Intracellular|PTP|Conc." unit="µmol/l" persistable="1" formulaId="1219"/>
		<Observer id="1223" entityId="9e6919a3-42d2-42da-878d-68fa47ddc420" name="Conc." path="Macallan_2003|Organism|Brain|Intracellular|End-IIR-en|Conc." unit="µmol/l" persistable="1" formulaId="1224"/>
		<Observer id="1229" entityId="bd7f3216-2cc3-4d25-89ef-00e84af5189d" name="Conc." path="Macallan_2003|Organism|Brain|Intracellular|D2Glucose|Conc." unit="µmol/l" persistable="1" formulaId="1230"/>
		<Observer id="1231" entityId="7da2f497-c7f3-4abc-9736-1b7e8085c370" name="Enrichment" path="Macallan_2003|Organism|Brain|Intracellular|D2Glucose|Enrichment" persistable="1" formulaId="1232"/>
		<Observer id="1233" entityId="a5356b02-3007-4584-9b97-2775e64f8a7d" name="Total_Glucose" path="Macallan_2003|Organism|Brain|Intracellular|D2Glucose|Total_Glucose" unit="µmol/l" persistable="1" formulaId="1234"/>
		<Observer id="1238" entityId="a82c941b-ce52-4618-a0c5-0f2d77ae7e33" name="Conc." path="Macallan_2003|Organism|Brain|Intracellular|Glucose-Hexokinase Metabolite_Ex|Conc." unit="µmol/l" persistable="1" formulaId="1239"/>
		<Observer id="1256" entityId="a6bd9549-24f7-47b2-83ac-3058f39c7460" name="Conc." path="Macallan_2003|Organism|Brain|Endosome|Glucose|Conc." unit="µmol/l" persistable="1" formulaId="1257"/>
		<Observer id="1258" entityId="a24b1187-0738-40eb-8102-5a0948ce780b" name="Enrichment" path="Macallan_2003|Organism|Brain|Endosome|Glucose|Enrichment" persistable="1" formulaId="1260"/>
		<Observer id="1261" entityId="cefd4983-3a82-4709-b5a0-ce0885c63425" name="Total_Glucose" path="Macallan_2003|Organism|Brain|Endosome|Glucose|Total_Glucose" unit="µmol/l" persistable="1" formulaId="1262"/>
		<Observer id="1267" entityId="3deae137-dcd9-47eb-81ce-3b968530b840" name="Conc." path="Macallan_2003|Organism|Brain|Endosome|Insulin|Conc." unit="µmol/l" persistable="1" formulaId="1268"/>
		<Observer id="1273" entityId="029d82de-c021-4d38-98d7-8eff77e2c9fa" name="Conc." path="Macallan_2003|Organism|Brain|Endosome|Glucagon|Conc." unit="µmol/l" persistable="1" formulaId="1274"/>
		<Observer id="1277" entityId="f6e30306-4867-46e2-a18f-4a9543bdcca4" name="Conc." path="Macallan_2003|Organism|Brain|Endosome|End-IIR|Conc." unit="µmol/l" persistable="1" formulaId="1278"/>
		<Observer id="1281" entityId="443ac19c-712c-4a9e-add5-447f4dde2eca" name="Conc." path="Macallan_2003|Organism|Brain|Endosome|End-IIR-p|Conc." unit="µmol/l" persistable="1" formulaId="1282"/>
		<Observer id="1286" entityId="3e0edb79-eb45-4a27-9ddf-d2cd591a918f" name="Conc." path="Macallan_2003|Organism|Brain|Endosome|End-IR-en|Conc." unit="µmol/l" persistable="1" formulaId="1287"/>
		<Observer id="1290" entityId="4fd5f5d2-d864-45e5-ab6b-371546aeced4" name="Conc." path="Macallan_2003|Organism|Brain|Endosome|End-IIR-p-en|Conc." unit="µmol/l" persistable="1" formulaId="1291"/>
		<Observer id="1294" entityId="e6c7f0d1-14b3-49e7-a81f-db26bcd2595f" name="Conc." path="Macallan_2003|Organism|Brain|Endosome|PTP|Conc." unit="µmol/l" persistable="1" formulaId="1295"/>
		<Observer id="1302" entityId="9d053284-c992-4f32-8e16-b2b6b0831224" name="Conc." path="Macallan_2003|Organism|Brain|Endosome|End-IR|Conc." unit="µmol/l" persistable="1" formulaId="1303"/>
		<Observer id="1307" entityId="9ef3fa21-aef4-466d-924b-5bba5726f497" name="Conc." path="Macallan_2003|Organism|Brain|Endosome|End-IIR-en|Conc." unit="µmol/l" persistable="1" formulaId="1308"/>
		<Observer id="1312" entityId="6c69e973-3248-4958-b11a-1be18cd3e9c3" name="Conc." path="Macallan_2003|Organism|Brain|Endosome|D2Glucose|Conc." unit="µmol/l" persistable="1" formulaId="1313"/>
		<Observer id="1314" entityId="ce2ed5e8-3066-4ae3-a40b-5341a4832b02" name="Enrichment" path="Macallan_2003|Organism|Brain|Endosome|D2Glucose|Enrichment" persistable="1" formulaId="1315"/>
		<Observer id="1316" entityId="19720bd6-9c17-425b-95be-d918327ead3a" name="Total_Glucose" path="Macallan_2003|Organism|Brain|Endosome|D2Glucose|Total_Glucose" unit="µmol/l" persistable="1" formulaId="1317"/>
		<Observer id="1340" entityId="1919f49e-dbed-4296-b877-c676e925dc62" name="Conc." path="Macallan_2003|Organism|Brain|EndosomalClearance|Glucose|Conc." unit="µmol/l" persistable="1" formulaId="1341"/>
		<Observer id="1342" entityId="b85430fa-8493-4cf8-8bcc-760dee472578" name="Enrichment" path="Macallan_2003|Organism|Brain|EndosomalClearance|Glucose|Enrichment" persistable="1" formulaId="1344"/>
		<Observer id="1345" entityId="8ef411ae-89a9-4eba-a3bf-59885463bb81" name="Total_Glucose" path="Macallan_2003|Organism|Brain|EndosomalClearance|Glucose|Total_Glucose" unit="µmol/l" persistable="1" formulaId="1346"/>
		<Observer id="1350" entityId="cb53b5ea-0485-47a7-8390-b693ef5069e2" name="Conc." path="Macallan_2003|Organism|Brain|EndosomalClearance|Insulin|Conc." unit="µmol/l" persistable="1" formulaId="1351"/>
		<Observer id="1355" entityId="a0e44355-be96-4f06-838a-04368b4d2dc3" name="Conc." path="Macallan_2003|Organism|Brain|EndosomalClearance|Glucagon|Conc." unit="µmol/l" persistable="1" formulaId="1356"/>
		<Observer id="1360" entityId="6d4c645a-89da-487c-8369-577e0f4ea19f" name="Conc." path="Macallan_2003|Organism|Brain|EndosomalClearance|End-IIR-en|Conc." unit="µmol/l" persistable="1" formulaId="1361"/>
		<Observer id="1364" entityId="320fbca9-3d33-40c5-bfce-9152e687a800" name="Conc." path="Macallan_2003|Organism|Brain|EndosomalClearance|D2Glucose|Conc." unit="µmol/l" persistable="1" formulaId="1365"/>
		<Observer id="1366" entityId="529740f1-5af1-46c9-b413-b62efcfda836" name="Enrichment" path="Macallan_2003|Organism|Brain|EndosomalClearance|D2Glucose|Enrichment" persistable="1" formulaId="1367"/>
		<Observer id="1368" entityId="bdc55081-5a6d-4a6d-a180-1d2a5d711a0e" name="Total_Glucose" path="Macallan_2003|Organism|Brain|EndosomalClearance|D2Glucose|Total_Glucose" unit="µmol/l" persistable="1" formulaId="1369"/>
		<Observer id="1370" entityId="b44158e7-2239-44f5-b00f-7bb0eab56b04" name="Obs_Metabolization" path="Macallan_2003|Organism|Brain|Glucose|Obs_Metabolization" unit="µmol/min" persistable="1" formulaId="1371"/>
		<Observer id="1372" entityId="2714a1e5-e26e-4cfc-9386-2aeeed1c90a7" name="Obs_I-int/pls-Grad" path="Macallan_2003|Organism|Brain|Insulin|Obs_I-int/pls-Grad" persistable="1" formulaId="1373"/>
		<Observer id="1440" entityId="a80ce016-aa10-491b-a966-a3a8b45ab951" name="Conc." path="Macallan_2003|Organism|Fat|Plasma|Glucose|Conc." unit="µmol/l" persistable="1" formulaId="1441"/>
		<Observer id="1442" entityId="2ab4d046-835d-4788-8fa9-e0314f6ac399" name="Enrichment" path="Macallan_2003|Organism|Fat|Plasma|Glucose|Enrichment" persistable="1" formulaId="1443"/>
		<Observer id="1444" entityId="68ffb8bd-db18-4395-877e-97ccfb0ccb64" name="Total_Glucose" path="Macallan_2003|Organism|Fat|Plasma|Glucose|Total_Glucose" unit="µmol/l" persistable="1" formulaId="1445"/>
		<Observer id="1450" entityId="9f6c9808-d368-45a3-b637-8041ffa01301" name="Conc." path="Macallan_2003|Organism|Fat|Plasma|Insulin|Conc." unit="µmol/l" persistable="1" formulaId="1451"/>
		<Observer id="1456" entityId="673c2930-d918-44db-a77b-8186af680df4" name="Conc." path="Macallan_2003|Organism|Fat|Plasma|Glucagon|Conc." unit="µmol/l" persistable="1" formulaId="1457"/>
		<Observer id="1461" entityId="e7955bca-5b70-4897-9fc7-28d7c6484664" name="Conc." path="Macallan_2003|Organism|Fat|Plasma|IsPlasma|Conc." unit="µmol/l" persistable="1" formulaId="1462"/>
		<Observer id="1465" entityId="db4dca5e-88d3-426a-9499-4097c1a3a66b" name="Conc." path="Macallan_2003|Organism|Fat|Plasma|End-IIR-en|Conc." unit="µmol/l" persistable="1" formulaId="1466"/>
		<Observer id="1471" entityId="8083064b-6135-44bf-9c51-6b81ceb33ba8" name="Conc." path="Macallan_2003|Organism|Fat|Plasma|D2Glucose|Conc." unit="µmol/l" persistable="1" formulaId="1472"/>
		<Observer id="1473" entityId="cd991ebb-e4b9-4994-9c8e-5fee889a443d" name="Enrichment" path="Macallan_2003|Organism|Fat|Plasma|D2Glucose|Enrichment" persistable="1" formulaId="1474"/>
		<Observer id="1475" entityId="ece109db-6f97-4b5d-a7e8-6eccc68cb783" name="Total_Glucose" path="Macallan_2003|Organism|Fat|Plasma|D2Glucose|Total_Glucose" unit="µmol/l" persistable="1" formulaId="1476"/>
		<Observer id="1510" entityId="d9672a02-086f-48d7-8586-9686f8f88007" name="Conc." path="Macallan_2003|Organism|Fat|BloodCells|Glucose|Conc." unit="µmol/l" persistable="1" formulaId="1511"/>
		<Observer id="1512" entityId="69dee856-bdc3-4501-9697-e05bb90a0506" name="Enrichment" path="Macallan_2003|Organism|Fat|BloodCells|Glucose|Enrichment" persistable="1" formulaId="1513"/>
		<Observer id="1514" entityId="5bf1aea1-bfa8-47b3-839a-c2b98c927ba1" name="Total_Glucose" path="Macallan_2003|Organism|Fat|BloodCells|Glucose|Total_Glucose" unit="µmol/l" persistable="1" formulaId="1515"/>
		<Observer id="1522" entityId="1db9f942-e94b-4545-a6ce-fa663016dae9" name="Conc." path="Macallan_2003|Organism|Fat|BloodCells|Hexokinase|Conc." unit="µmol/l" persistable="1" formulaId="1523"/>
		<Observer id="1527" entityId="3a839795-9652-48b7-8881-1749a1fadba8" name="Conc." path="Macallan_2003|Organism|Fat|BloodCells|Glucose-Hexokinase Metabolite|Conc." unit="µmol/l" persistable="1" formulaId="1528"/>
		<Observer id="1534" entityId="15bbb031-92d8-451f-b454-3e7998c3e2b0" name="Conc." path="Macallan_2003|Organism|Fat|BloodCells|Insulin|Conc." unit="µmol/l" persistable="1" formulaId="1535"/>
		<Observer id="1541" entityId="7a188fb3-8284-4df6-90a3-6af2552f4243" name="Conc." path="Macallan_2003|Organism|Fat|BloodCells|Glucagon|Conc." unit="µmol/l" persistable="1" formulaId="1542"/>
		<Observer id="1546" entityId="16ec4191-3a4a-40f3-98db-61ac128a3d11" name="Conc." path="Macallan_2003|Organism|Fat|BloodCells|End-IIR-en|Conc." unit="µmol/l" persistable="1" formulaId="1547"/>
		<Observer id="1551" entityId="cb743628-bb0c-4453-9b96-26686bf5d8e3" name="Conc." path="Macallan_2003|Organism|Fat|BloodCells|D2Glucose|Conc." unit="µmol/l" persistable="1" formulaId="1552"/>
		<Observer id="1553" entityId="223051dc-33bd-4f25-a057-8fed8e50b1e4" name="Enrichment" path="Macallan_2003|Organism|Fat|BloodCells|D2Glucose|Enrichment" persistable="1" formulaId="1554"/>
		<Observer id="1555" entityId="c6ab8288-4c35-4e90-94a0-46ccf166584b" name="Total_Glucose" path="Macallan_2003|Organism|Fat|BloodCells|D2Glucose|Total_Glucose" unit="µmol/l" persistable="1" formulaId="1556"/>
		<Observer id="1560" entityId="f7ab6c02-62e1-4094-857e-dfe61f3175c2" name="Conc." path="Macallan_2003|Organism|Fat|BloodCells|Glucose-Hexokinase Metabolite_Ex|Conc." unit="µmol/l" persistable="1" formulaId="1561"/>
		<Observer id="1610" entityId="2951b745-1b00-40e5-aaa2-4f8547549775" name="Conc." path="Macallan_2003|Organism|Fat|Interstitial|Glucose|Conc." unit="µmol/l" persistable="1" formulaId="1611"/>
		<Observer id="1612" entityId="a48da401-f4b5-4111-8147-0933d79aa8d9" name="Enrichment" path="Macallan_2003|Organism|Fat|Interstitial|Glucose|Enrichment" persistable="1" formulaId="1614"/>
		<Observer id="1615" entityId="6d70cc99-350a-4eea-9391-d101b887ec23" name="Total_Glucose" path="Macallan_2003|Organism|Fat|Interstitial|Glucose|Total_Glucose" unit="µmol/l" persistable="1" formulaId="1616"/>
		<Observer id="1624" entityId="0658db55-b651-44c9-aecd-389ccbfd4253" name="Conc." path="Macallan_2003|Organism|Fat|Interstitial|GLUT4|Conc." unit="µmol/l" persistable="1" formulaId="1625"/>
		<Observer id="1626" entityId="ac34a930-c3a5-4c99-8797-5911031a7527" name="Obs_GLUT4_fat" path="Macallan_2003|Organism|Fat|Interstitial|GLUT4|Obs_GLUT4_fat" unit="µmol/min" persistable="1" formulaId="1631"/>
		<Observer id="1637" entityId="0552aec3-b4e7-48cf-a3f2-02aedf56238b" name="Conc." path="Macallan_2003|Organism|Fat|Interstitial|Insulin|Conc." unit="µmol/l" persistable="1" formulaId="1638"/>
		<Observer id="1645" entityId="0ddd10a0-3084-471a-9fe2-554de0af0d8c" name="Conc." path="Macallan_2003|Organism|Fat|Interstitial|Glucagon|Conc." unit="µmol/l" persistable="1" formulaId="1646"/>
		<Observer id="1650" entityId="28bded6c-3a3d-41a9-9930-4e9544a99a25" name="Conc." path="Macallan_2003|Organism|Fat|Interstitial|IsMembrane|Conc." unit="µmol/l" persistable="1" formulaId="1651"/>
		<Observer id="1655" entityId="3b2e16ad-2934-48b5-b1a3-cc9fb2e17e0c" name="Conc." path="Macallan_2003|Organism|Fat|Interstitial|IsTissueIRM|Conc." unit="µmol/l" persistable="1" formulaId="1656"/>
		<Observer id="1660" entityId="d11682f2-71c6-4690-84ee-0f667f736ae9" name="Conc." path="Macallan_2003|Organism|Fat|Interstitial|End-IIR-en|Conc." unit="µmol/l" persistable="1" formulaId="1661"/>
		<Observer id="1667" entityId="17f0ff61-8540-47b3-8a28-82d09ec0617f" name="Conc." path="Macallan_2003|Organism|Fat|Interstitial|D2Glucose|Conc." unit="µmol/l" persistable="1" formulaId="1668"/>
		<Observer id="1669" entityId="4219ca6e-ef90-44c0-976a-cf4c5ef0c51e" name="Enrichment" path="Macallan_2003|Organism|Fat|Interstitial|D2Glucose|Enrichment" persistable="1" formulaId="1670"/>
		<Observer id="1671" entityId="7559b14b-81f2-439c-8869-6af6bd99692d" name="Total_Glucose" path="Macallan_2003|Organism|Fat|Interstitial|D2Glucose|Total_Glucose" unit="µmol/l" persistable="1" formulaId="1672"/>
		<Observer id="1720" entityId="9c5306b6-5b70-4b83-b600-c6856e28b36a" name="Conc." path="Macallan_2003|Organism|Fat|Intracellular|Glucose|Conc." unit="µmol/l" persistable="1" formulaId="1721"/>
		<Observer id="1722" entityId="0345810d-ff04-42dc-a6cb-d9d324d25f58" name="Obs_PassiveDiffusionInt2CellFat" path="Macallan_2003|Organism|Fat|Intracellular|Glucose|Obs_PassiveDiffusionInt2CellFat" unit="µmol/min" persistable="1" formulaId="1725"/>
		<Observer id="1726" entityId="361e9f29-4865-4777-8c58-91f4c919a8ce" name="Enrichment" path="Macallan_2003|Organism|Fat|Intracellular|Glucose|Enrichment" persistable="1" formulaId="1727"/>
		<Observer id="1728" entityId="904e7400-f6af-4aed-a2b3-067b7758e9f1" name="Total_Glucose" path="Macallan_2003|Organism|Fat|Intracellular|Glucose|Total_Glucose" unit="µmol/l" persistable="1" formulaId="1729"/>
		<Observer id="1736" entityId="93585bbf-5b3b-47c5-b3fa-08a75f894861" name="Conc." path="Macallan_2003|Organism|Fat|Intracellular|Hexokinase|Conc." unit="µmol/l" persistable="1" formulaId="1737"/>
		<Observer id="1744" entityId="576e4da2-6169-4e5a-af88-da59ea3028e4" name="Conc." path="Macallan_2003|Organism|Fat|Intracellular|GLUT4|Conc." unit="µmol/l" persistable="1" formulaId="1745"/>
		<Observer id="1752" entityId="1b22c69a-5a76-416f-800b-a6330765964d" name="Conc." path="Macallan_2003|Organism|Fat|Intracellular|IR|Conc." unit="µmol/l" persistable="1" formulaId="1753"/>
		<Observer id="1760" entityId="06a47b77-4260-4d58-b2ab-f22bc659a8c2" name="Conc." path="Macallan_2003|Organism|Fat|Intracellular|IIR-p|Conc." unit="µmol/l" persistable="1" formulaId="1761"/>
		<Observer id="1765" entityId="b0a22171-ac2e-46bb-bfb5-c5912a977b7a" name="Conc." path="Macallan_2003|Organism|Fat|Intracellular|Glucose-Hexokinase Metabolite|Conc." unit="µmol/l" persistable="1" formulaId="1766"/>
		<Observer id="1772" entityId="54fe3377-6dfe-4b74-ae4c-a138f75d9158" name="Conc." path="Macallan_2003|Organism|Fat|Intracellular|Insulin|Conc." unit="µmol/l" persistable="1" formulaId="1773"/>
		<Observer id="1776" entityId="caf57e19-a448-4597-83b5-409fa340306d" name="Conc." path="Macallan_2003|Organism|Fat|Intracellular|IIR|Conc." unit="µmol/l" persistable="1" formulaId="1777"/>
		<Observer id="1784" entityId="4752b646-d7f1-4718-9775-7a22a1e3bb3e" name="Conc." path="Macallan_2003|Organism|Fat|Intracellular|Glucagon|Conc." unit="µmol/l" persistable="1" formulaId="1785"/>
		<Observer id="1789" entityId="756ad879-9814-4360-b571-a5a719ca65df" name="Conc." path="Macallan_2003|Organism|Fat|Intracellular|IsCytosol|Conc." unit="µmol/l" persistable="1" formulaId="1790"/>
		<Observer id="1794" entityId="7a965e8b-66ed-47c1-8ac0-19d8d44767b2" name="Conc." path="Macallan_2003|Organism|Fat|Intracellular|IR-en|Conc." unit="µmol/l" persistable="1" formulaId="1795"/>
		<Observer id="1798" entityId="01c631e0-0663-4622-8b92-54752de2f8e5" name="Conc." path="Macallan_2003|Organism|Fat|Intracellular|IIR-p-en|Conc." unit="µmol/l" persistable="1" formulaId="1799"/>
		<Observer id="1802" entityId="d5679bd6-4425-487a-8576-21d47a0e2da6" name="Conc." path="Macallan_2003|Organism|Fat|Intracellular|PTP|Conc." unit="µmol/l" persistable="1" formulaId="1803"/>
		<Observer id="1807" entityId="ee963b45-2928-4bea-a5ea-75a001ad312a" name="Conc." path="Macallan_2003|Organism|Fat|Intracellular|IDE|Conc." unit="µmol/l" persistable="1" formulaId="1808"/>
		<Observer id="1812" entityId="e28c681f-afcf-46c2-afbb-6e1ae70e8607" name="Conc." path="Macallan_2003|Organism|Fat|Intracellular|End-IIR-en|Conc." unit="µmol/l" persistable="1" formulaId="1813"/>
		<Observer id="1816" entityId="f7107bf1-4e41-4d05-8808-33a8a9049f03" name="Conc." path="Macallan_2003|Organism|Fat|Intracellular|IIR-en|Conc." unit="µmol/l" persistable="1" formulaId="1817"/>
		<Observer id="1822" entityId="910e9c6a-dbae-4362-8f8d-80a049876d48" name="Conc." path="Macallan_2003|Organism|Fat|Intracellular|D2Glucose|Conc." unit="µmol/l" persistable="1" formulaId="1823"/>
		<Observer id="1824" entityId="69ba63ed-fad5-4de8-af39-81b98a48625c" name="Enrichment" path="Macallan_2003|Organism|Fat|Intracellular|D2Glucose|Enrichment" persistable="1" formulaId="1825"/>
		<Observer id="1826" entityId="6d9ab7e5-b5e6-42d3-9ac9-12402f1130bd" name="Total_Glucose" path="Macallan_2003|Organism|Fat|Intracellular|D2Glucose|Total_Glucose" unit="µmol/l" persistable="1" formulaId="1827"/>
		<Observer id="1831" entityId="fda11730-8162-4b54-ae6a-ed0ab07b3db6" name="Conc." path="Macallan_2003|Organism|Fat|Intracellular|Glucose-Hexokinase Metabolite_Ex|Conc." unit="µmol/l" persistable="1" formulaId="1832"/>
		<Observer id="1878" entityId="53c625c3-1e91-4e4a-a753-5cdfa9d3ae8c" name="Conc." path="Macallan_2003|Organism|Fat|Endosome|Glucose|Conc." unit="µmol/l" persistable="1" formulaId="1879"/>
		<Observer id="1880" entityId="e0386c61-0210-438e-83c8-fa48b030bc55" name="Enrichment" path="Macallan_2003|Organism|Fat|Endosome|Glucose|Enrichment" persistable="1" formulaId="1882"/>
		<Observer id="1883" entityId="89c347cb-8aa7-4b76-9de5-946f906f5fbf" name="Total_Glucose" path="Macallan_2003|Organism|Fat|Endosome|Glucose|Total_Glucose" unit="µmol/l" persistable="1" formulaId="1884"/>
		<Observer id="1889" entityId="2a6a8798-627a-4b7d-bde4-cd37654ebba1" name="Conc." path="Macallan_2003|Organism|Fat|Endosome|Insulin|Conc." unit="µmol/l" persistable="1" formulaId="1890"/>
		<Observer id="1895" entityId="d6d5b5ae-d983-4822-9189-c3b50f0c26a8" name="Conc." path="Macallan_2003|Organism|Fat|Endosome|Glucagon|Conc." unit="µmol/l" persistable="1" formulaId="1896"/>
		<Observer id="1899" entityId="c7bf97c6-1786-4e7c-baf6-2b49b5a0cbb0" name="Conc." path="Macallan_2003|Organism|Fat|Endosome|End-IIR|Conc." unit="µmol/l" persistable="1" formulaId="1900"/>
		<Observer id="1903" entityId="f418e9e8-3ca4-4857-96fc-d2cc9b0d44b3" name="Conc." path="Macallan_2003|Organism|Fat|Endosome|End-IIR-p|Conc." unit="µmol/l" persistable="1" formulaId="1904"/>
		<Observer id="1908" entityId="df2c229f-d329-4acc-9f49-32e1da1118d4" name="Conc." path="Macallan_2003|Organism|Fat|Endosome|End-IR-en|Conc." unit="µmol/l" persistable="1" formulaId="1909"/>
		<Observer id="1912" entityId="d889f082-e38f-4ad6-88d8-aef2b46e22de" name="Conc." path="Macallan_2003|Organism|Fat|Endosome|End-IIR-p-en|Conc." unit="µmol/l" persistable="1" formulaId="1913"/>
		<Observer id="1916" entityId="10343948-1977-47e9-ac87-99fb344185f2" name="Conc." path="Macallan_2003|Organism|Fat|Endosome|PTP|Conc." unit="µmol/l" persistable="1" formulaId="1917"/>
		<Observer id="1924" entityId="5311d9ee-ed18-4b40-a51e-d1c24a22e0f6" name="Conc." path="Macallan_2003|Organism|Fat|Endosome|End-IR|Conc." unit="µmol/l" persistable="1" formulaId="1925"/>
		<Observer id="1929" entityId="c6ea8ed1-1fa6-40e0-bf6c-b40005421661" name="Conc." path="Macallan_2003|Organism|Fat|Endosome|End-IIR-en|Conc." unit="µmol/l" persistable="1" formulaId="1930"/>
		<Observer id="1934" entityId="1c819699-1ce1-4c02-98c0-dd72127f2c1e" name="Conc." path="Macallan_2003|Organism|Fat|Endosome|D2Glucose|Conc." unit="µmol/l" persistable="1" formulaId="1935"/>
		<Observer id="1936" entityId="a2738d30-1b69-4bd1-a438-2d66ccb969b4" name="Enrichment" path="Macallan_2003|Organism|Fat|Endosome|D2Glucose|Enrichment" persistable="1" formulaId="1937"/>
		<Observer id="1938" entityId="6ec907e7-ab07-41d3-acca-590a7de41f61" name="Total_Glucose" path="Macallan_2003|Organism|Fat|Endosome|D2Glucose|Total_Glucose" unit="µmol/l" persistable="1" formulaId="1939"/>
		<Observer id="1962" entityId="850105ff-025d-48eb-b733-483c5d4c6c64" name="Conc." path="Macallan_2003|Organism|Fat|EndosomalClearance|Glucose|Conc." unit="µmol/l" persistable="1" formulaId="1963"/>
		<Observer id="1964" entityId="8badc47e-c198-4b16-b06a-4d93d386fdf2" name="Enrichment" path="Macallan_2003|Organism|Fat|EndosomalClearance|Glucose|Enrichment" persistable="1" formulaId="1966"/>
		<Observer id="1967" entityId="9161e540-ddfa-4629-aba3-0220d8c7eabe" name="Total_Glucose" path="Macallan_2003|Organism|Fat|EndosomalClearance|Glucose|Total_Glucose" unit="µmol/l" persistable="1" formulaId="1968"/>
		<Observer id="1972" entityId="8bc6108b-4c42-4637-9375-0a6042bc8744" name="Conc." path="Macallan_2003|Organism|Fat|EndosomalClearance|Insulin|Conc." unit="µmol/l" persistable="1" formulaId="1973"/>
		<Observer id="1977" entityId="1d45f3e8-33ee-4ec0-b4c2-b91c5f56af5f" name="Conc." path="Macallan_2003|Organism|Fat|EndosomalClearance|Glucagon|Conc." unit="µmol/l" persistable="1" formulaId="1978"/>
		<Observer id="1982" entityId="78121097-baee-41ac-b504-fdf815842575" name="Conc." path="Macallan_2003|Organism|Fat|EndosomalClearance|End-IIR-en|Conc." unit="µmol/l" persistable="1" formulaId="1983"/>
		<Observer id="1986" entityId="86f6e145-bd7c-42d0-bc80-251fb79a49c2" name="Conc." path="Macallan_2003|Organism|Fat|EndosomalClearance|D2Glucose|Conc." unit="µmol/l" persistable="1" formulaId="1987"/>
		<Observer id="1988" entityId="b33a3b3e-2944-460c-841e-868529df6c09" name="Enrichment" path="Macallan_2003|Organism|Fat|EndosomalClearance|D2Glucose|Enrichment" persistable="1" formulaId="1989"/>
		<Observer id="1990" entityId="81758534-f0c7-47dd-94ce-f7b755be57dc" name="Total_Glucose" path="Macallan_2003|Organism|Fat|EndosomalClearance|D2Glucose|Total_Glucose" unit="µmol/l" persistable="1" formulaId="1991"/>
		<Observer id="2000" entityId="e3c84633-1e13-4884-b277-2ff66eb93b0c" name="Obs_IR_p effect" path="Macallan_2003|Organism|Fat|IIR-p|Obs_IR_p effect" persistable="1" formulaId="2001"/>
		<Observer id="2002" entityId="cdc552f8-b231-4d15-8ae4-1a59e300293d" name="Obs_IR_total" path="Macallan_2003|Organism|Fat|IIR-p|Obs_IR_total" unit="µmol/l" persistable="1" formulaId="2003"/>
		<Observer id="2004" entityId="28245cfd-7f9c-4fdd-8a63-9e36bb0a738c" name="Obs_Metabolization" path="Macallan_2003|Organism|Fat|Glucose|Obs_Metabolization" unit="µmol/min" persistable="1" formulaId="2005"/>
		<Observer id="2006" entityId="19c527e9-693f-401d-bc0c-bf7967c0290f" name="Obs_I-int/pls-Grad" path="Macallan_2003|Organism|Fat|Insulin|Obs_I-int/pls-Grad" persistable="1" formulaId="2007"/>
		<Observer id="2071" entityId="5cdc0d0a-85a0-4e58-a951-7496f434fca8" name="Conc." path="Macallan_2003|Organism|Gonads|Plasma|Glucose|Conc." unit="µmol/l" persistable="1" formulaId="2072"/>
		<Observer id="2073" entityId="1196aad7-3830-4b7b-b673-edbd6ea4bac8" name="Enrichment" path="Macallan_2003|Organism|Gonads|Plasma|Glucose|Enrichment" persistable="1" formulaId="2075"/>
		<Observer id="2076" entityId="9e0a6439-1e96-48f7-bf89-9ca56d18ae47" name="Total_Glucose" path="Macallan_2003|Organism|Gonads|Plasma|Glucose|Total_Glucose" unit="µmol/l" persistable="1" formulaId="2077"/>
		<Observer id="2083" entityId="351521c0-dbbf-4e71-8762-07694e57d158" name="Conc." path="Macallan_2003|Organism|Gonads|Plasma|Insulin|Conc." unit="µmol/l" persistable="1" formulaId="2084"/>
		<Observer id="2090" entityId="587a4988-961b-42f4-9678-2d09dd3e12c4" name="Conc." path="Macallan_2003|Organism|Gonads|Plasma|Glucagon|Conc." unit="µmol/l" persistable="1" formulaId="2091"/>
		<Observer id="2095" entityId="67a587b7-4635-47bd-be8e-b213db483cd4" name="Conc." path="Macallan_2003|Organism|Gonads|Plasma|IsPlasma|Conc." unit="µmol/l" persistable="1" formulaId="2096"/>
		<Observer id="2100" entityId="fda48782-87fe-4405-a98d-872948962e65" name="Conc." path="Macallan_2003|Organism|Gonads|Plasma|End-IIR-en|Conc." unit="µmol/l" persistable="1" formulaId="2101"/>
		<Observer id="2106" entityId="6ea57133-033f-4078-aed1-1c5366e2a537" name="Conc." path="Macallan_2003|Organism|Gonads|Plasma|D2Glucose|Conc." unit="µmol/l" persistable="1" formulaId="2107"/>
		<Observer id="2108" entityId="3497395b-cc49-4f00-a16b-0e32a42b52f3" name="Enrichment" path="Macallan_2003|Organism|Gonads|Plasma|D2Glucose|Enrichment" persistable="1" formulaId="2109"/>
		<Observer id="2110" entityId="5bec2927-998c-45f7-a787-a84b1c22da09" name="Total_Glucose" path="Macallan_2003|Organism|Gonads|Plasma|D2Glucose|Total_Glucose" unit="µmol/l" persistable="1" formulaId="2111"/>
		<Observer id="2145" entityId="3811d19e-d09e-474b-8e22-215e5cd51451" name="Conc." path="Macallan_2003|Organism|Gonads|BloodCells|Glucose|Conc." unit="µmol/l" persistable="1" formulaId="2146"/>
		<Observer id="2147" entityId="a3e9bb29-2e7b-42a3-af37-15f3e10fd685" name="Enrichment" path="Macallan_2003|Organism|Gonads|BloodCells|Glucose|Enrichment" persistable="1" formulaId="2148"/>
		<Observer id="2149" entityId="a7263fb9-e867-4a26-8084-42ce89e072c0" name="Total_Glucose" path="Macallan_2003|Organism|Gonads|BloodCells|Glucose|Total_Glucose" unit="µmol/l" persistable="1" formulaId="2150"/>
		<Observer id="2157" entityId="7e1fb165-f8bf-4d46-a606-f665415880fc" name="Conc." path="Macallan_2003|Organism|Gonads|BloodCells|Hexokinase|Conc." unit="µmol/l" persistable="1" formulaId="2158"/>
		<Observer id="2162" entityId="a0b9b2c6-18f9-4e9c-9589-f058ebcf6227" name="Conc." path="Macallan_2003|Organism|Gonads|BloodCells|Glucose-Hexokinase Metabolite|Conc." unit="µmol/l" persistable="1" formulaId="2163"/>
		<Observer id="2169" entityId="1dd00dd6-1e5f-407f-8244-ee94bb38fd1e" name="Conc." path="Macallan_2003|Organism|Gonads|BloodCells|Insulin|Conc." unit="µmol/l" persistable="1" formulaId="2170"/>
		<Observer id="2176" entityId="ee0c75f3-a81d-400a-8811-a470976f6e24" name="Conc." path="Macallan_2003|Organism|Gonads|BloodCells|Glucagon|Conc." unit="µmol/l" persistable="1" formulaId="2177"/>
		<Observer id="2181" entityId="45a5b3e4-e811-4a72-ab1b-49903a9a38a9" name="Conc." path="Macallan_2003|Organism|Gonads|BloodCells|End-IIR-en|Conc." unit="µmol/l" persistable="1" formulaId="2182"/>
		<Observer id="2186" entityId="ab5ebcc4-e11f-42f7-bd71-600505c60ed8" name="Conc." path="Macallan_2003|Organism|Gonads|BloodCells|D2Glucose|Conc." unit="µmol/l" persistable="1" formulaId="2187"/>
		<Observer id="2188" entityId="7ca3cd78-9f45-4ed3-b305-9739a813b198" name="Enrichment" path="Macallan_2003|Organism|Gonads|BloodCells|D2Glucose|Enrichment" persistable="1" formulaId="2189"/>
		<Observer id="2190" entityId="20f8a81c-0347-4a67-b88f-6d046ab7bebb" name="Total_Glucose" path="Macallan_2003|Organism|Gonads|BloodCells|D2Glucose|Total_Glucose" unit="µmol/l" persistable="1" formulaId="2191"/>
		<Observer id="2195" entityId="3d4f0aa7-a0f5-4dfc-b3b7-80924f6b8ad5" name="Conc." path="Macallan_2003|Organism|Gonads|BloodCells|Glucose-Hexokinase Metabolite_Ex|Conc." unit="µmol/l" persistable="1" formulaId="2196"/>
		<Observer id="2214" entityId="4e06fa53-7fae-420c-b2c4-b985759e42b4" name="Conc." path="Macallan_2003|Organism|Gonads|Interstitial|Glucose|Conc." unit="µmol/l" persistable="1" formulaId="2215"/>
		<Observer id="2216" entityId="3a034625-16f7-4b2e-a605-68110f1c07ee" name="Enrichment" path="Macallan_2003|Organism|Gonads|Interstitial|Glucose|Enrichment" persistable="1" formulaId="2218"/>
		<Observer id="2219" entityId="6d858fa7-86c9-4a91-95f1-a60dbc5b8331" name="Total_Glucose" path="Macallan_2003|Organism|Gonads|Interstitial|Glucose|Total_Glucose" unit="µmol/l" persistable="1" formulaId="2220"/>
		<Observer id="2227" entityId="0a1da7ca-13dd-4278-b524-5234bfbebd83" name="Conc." path="Macallan_2003|Organism|Gonads|Interstitial|Insulin|Conc." unit="µmol/l" persistable="1" formulaId="2228"/>
		<Observer id="2235" entityId="e44194ef-e924-4021-bb12-1ac4e97dfd3d" name="Conc." path="Macallan_2003|Organism|Gonads|Interstitial|Glucagon|Conc." unit="µmol/l" persistable="1" formulaId="2236"/>
		<Observer id="2240" entityId="d6eec606-cae4-437a-8164-6a507bee1bce" name="Conc." path="Macallan_2003|Organism|Gonads|Interstitial|IsMembrane|Conc." unit="µmol/l" persistable="1" formulaId="2241"/>
		<Observer id="2245" entityId="375873a5-509a-41bc-a15d-994f94efef26" name="Conc." path="Macallan_2003|Organism|Gonads|Interstitial|End-IIR-en|Conc." unit="µmol/l" persistable="1" formulaId="2246"/>
		<Observer id="2252" entityId="ad84ddb6-9fcb-40e8-88e6-b2137c3ba533" name="Conc." path="Macallan_2003|Organism|Gonads|Interstitial|D2Glucose|Conc." unit="µmol/l" persistable="1" formulaId="2253"/>
		<Observer id="2254" entityId="1835422f-8730-434b-8b95-78c1fdc8cfd2" name="Enrichment" path="Macallan_2003|Organism|Gonads|Interstitial|D2Glucose|Enrichment" persistable="1" formulaId="2255"/>
		<Observer id="2256" entityId="c864d0c3-2afd-4c66-a21e-1ceb164f6cd7" name="Total_Glucose" path="Macallan_2003|Organism|Gonads|Interstitial|D2Glucose|Total_Glucose" unit="µmol/l" persistable="1" formulaId="2257"/>
		<Observer id="2279" entityId="de66d7b0-f38a-4f6a-89dc-f21a3938ff7d" name="Conc." path="Macallan_2003|Organism|Gonads|Intracellular|Glucose|Conc." unit="µmol/l" persistable="1" formulaId="2280"/>
		<Observer id="2281" entityId="6dc68657-136a-4dd0-8657-6ba60ff4b8fc" name="Enrichment" path="Macallan_2003|Organism|Gonads|Intracellular|Glucose|Enrichment" persistable="1" formulaId="2282"/>
		<Observer id="2283" entityId="380d8518-580c-4a7d-8dcf-454f97ba579b" name="Total_Glucose" path="Macallan_2003|Organism|Gonads|Intracellular|Glucose|Total_Glucose" unit="µmol/l" persistable="1" formulaId="2284"/>
		<Observer id="2291" entityId="4eb588de-2421-4279-bd07-fd0dff514a0e" name="Conc." path="Macallan_2003|Organism|Gonads|Intracellular|Hexokinase|Conc." unit="µmol/l" persistable="1" formulaId="2292"/>
		<Observer id="2296" entityId="59dbda7c-df43-49ec-b58a-ba918732a602" name="Conc." path="Macallan_2003|Organism|Gonads|Intracellular|Glucose-Hexokinase Metabolite|Conc." unit="µmol/l" persistable="1" formulaId="2297"/>
		<Observer id="2304" entityId="fb2dfc5b-795a-4493-a34c-7ac843fa1213" name="Conc." path="Macallan_2003|Organism|Gonads|Intracellular|Insulin|Conc." unit="µmol/l" persistable="1" formulaId="2305"/>
		<Observer id="2312" entityId="438c0bad-d1ca-4182-8716-3571e2ab52e0" name="Conc." path="Macallan_2003|Organism|Gonads|Intracellular|Glucagon|Conc." unit="µmol/l" persistable="1" formulaId="2313"/>
		<Observer id="2317" entityId="26dfc3ff-3a73-4590-a7c6-6df27e2c0a1b" name="Conc." path="Macallan_2003|Organism|Gonads|Intracellular|IsCytosol|Conc." unit="µmol/l" persistable="1" formulaId="2318"/>
		<Observer id="2322" entityId="685434ae-4b7c-42d4-a9fd-d0308e4acaca" name="Conc." path="Macallan_2003|Organism|Gonads|Intracellular|PTP|Conc." unit="µmol/l" persistable="1" formulaId="2323"/>
		<Observer id="2327" entityId="222a9bb7-8817-48b4-949e-476a839d78b9" name="Conc." path="Macallan_2003|Organism|Gonads|Intracellular|End-IIR-en|Conc." unit="µmol/l" persistable="1" formulaId="2328"/>
		<Observer id="2333" entityId="e230bd63-e8c2-4fbc-9705-ae82be9c6963" name="Conc." path="Macallan_2003|Organism|Gonads|Intracellular|D2Glucose|Conc." unit="µmol/l" persistable="1" formulaId="2334"/>
		<Observer id="2335" entityId="823a02b3-6939-4d14-9728-34413d1206e6" name="Enrichment" path="Macallan_2003|Organism|Gonads|Intracellular|D2Glucose|Enrichment" persistable="1" formulaId="2336"/>
		<Observer id="2337" entityId="f6a006bc-5355-4010-8340-8017ee95cf6c" name="Total_Glucose" path="Macallan_2003|Organism|Gonads|Intracellular|D2Glucose|Total_Glucose" unit="µmol/l" persistable="1" formulaId="2338"/>
		<Observer id="2342" entityId="df518399-db2d-461f-9715-99283df113be" name="Conc." path="Macallan_2003|Organism|Gonads|Intracellular|Glucose-Hexokinase Metabolite_Ex|Conc." unit="µmol/l" persistable="1" formulaId="2343"/>
		<Observer id="2360" entityId="ddf233e7-d4ae-4e65-9dc3-7e5cb26f281c" name="Conc." path="Macallan_2003|Organism|Gonads|Endosome|Glucose|Conc." unit="µmol/l" persistable="1" formulaId="2361"/>
		<Observer id="2362" entityId="ab2ba2d5-2269-46bf-96b3-364dcb73f8c1" name="Enrichment" path="Macallan_2003|Organism|Gonads|Endosome|Glucose|Enrichment" persistable="1" formulaId="2364"/>
		<Observer id="2365" entityId="4bbb2741-ff01-435c-aa07-224f84b71e99" name="Total_Glucose" path="Macallan_2003|Organism|Gonads|Endosome|Glucose|Total_Glucose" unit="µmol/l" persistable="1" formulaId="2366"/>
		<Observer id="2371" entityId="b50f71d8-a965-4159-9946-7bf87941ac0b" name="Conc." path="Macallan_2003|Organism|Gonads|Endosome|Insulin|Conc." unit="µmol/l" persistable="1" formulaId="2372"/>
		<Observer id="2377" entityId="191b6274-3cdd-4f60-a078-497af205f5c5" name="Conc." path="Macallan_2003|Organism|Gonads|Endosome|Glucagon|Conc." unit="µmol/l" persistable="1" formulaId="2378"/>
		<Observer id="2381" entityId="5e5bb310-107a-4cfe-8562-89e1b5d5c3b1" name="Conc." path="Macallan_2003|Organism|Gonads|Endosome|End-IIR|Conc." unit="µmol/l" persistable="1" formulaId="2382"/>
		<Observer id="2385" entityId="e7c06096-1078-4723-9c02-d2142c46d9c8" name="Conc." path="Macallan_2003|Organism|Gonads|Endosome|End-IIR-p|Conc." unit="µmol/l" persistable="1" formulaId="2386"/>
		<Observer id="2390" entityId="1f39e63f-6f15-44c7-94a0-338c71e69bb8" name="Conc." path="Macallan_2003|Organism|Gonads|Endosome|End-IR-en|Conc." unit="µmol/l" persistable="1" formulaId="2391"/>
		<Observer id="2394" entityId="a7cc6893-e1e2-45ee-830f-51d585831c26" name="Conc." path="Macallan_2003|Organism|Gonads|Endosome|End-IIR-p-en|Conc." unit="µmol/l" persistable="1" formulaId="2395"/>
		<Observer id="2398" entityId="f3b9b0e9-8456-400d-a725-3efaddb7cd54" name="Conc." path="Macallan_2003|Organism|Gonads|Endosome|PTP|Conc." unit="µmol/l" persistable="1" formulaId="2399"/>
		<Observer id="2406" entityId="61b41914-3c47-40a4-869f-d82e62b083bd" name="Conc." path="Macallan_2003|Organism|Gonads|Endosome|End-IR|Conc." unit="µmol/l" persistable="1" formulaId="2407"/>
		<Observer id="2411" entityId="acfadbc7-9e83-4cce-9bce-26b0ee5427e0" name="Conc." path="Macallan_2003|Organism|Gonads|Endosome|End-IIR-en|Conc." unit="µmol/l" persistable="1" formulaId="2412"/>
		<Observer id="2416" entityId="49f6b903-8225-42f3-b195-605c23507bdf" name="Conc." path="Macallan_2003|Organism|Gonads|Endosome|D2Glucose|Conc." unit="µmol/l" persistable="1" formulaId="2417"/>
		<Observer id="2418" entityId="c96ead00-687c-414b-802d-a412eab39604" name="Enrichment" path="Macallan_2003|Organism|Gonads|Endosome|D2Glucose|Enrichment" persistable="1" formulaId="2419"/>
		<Observer id="2420" entityId="06284645-2e8c-44bc-b884-32251c61f66f" name="Total_Glucose" path="Macallan_2003|Organism|Gonads|Endosome|D2Glucose|Total_Glucose" unit="µmol/l" persistable="1" formulaId="2421"/>
		<Observer id="2444" entityId="1cc6b92a-c7b5-4ea1-929e-ee1b64f87a0e" name="Conc." path="Macallan_2003|Organism|Gonads|EndosomalClearance|Glucose|Conc." unit="µmol/l" persistable="1" formulaId="2445"/>
		<Observer id="2446" entityId="e1fc0ac0-5a14-4177-bfb2-999a26b00515" name="Enrichment" path="Macallan_2003|Organism|Gonads|EndosomalClearance|Glucose|Enrichment" persistable="1" formulaId="2448"/>
		<Observer id="2449" entityId="84be5a25-7fab-4ccb-aa17-181a65c4db95" name="Total_Glucose" path="Macallan_2003|Organism|Gonads|EndosomalClearance|Glucose|Total_Glucose" unit="µmol/l" persistable="1" formulaId="2450"/>
		<Observer id="2454" entityId="72e61972-f43d-45c2-8d8b-c988d756b5d6" name="Conc." path="Macallan_2003|Organism|Gonads|EndosomalClearance|Insulin|Conc." unit="µmol/l" persistable="1" formulaId="2455"/>
		<Observer id="2459" entityId="856898ff-89ab-44bc-9fb0-416132a16ebf" name="Conc." path="Macallan_2003|Organism|Gonads|EndosomalClearance|Glucagon|Conc." unit="µmol/l" persistable="1" formulaId="2460"/>
		<Observer id="2464" entityId="ea4aa976-a313-405a-b685-65adcf97881d" name="Conc." path="Macallan_2003|Organism|Gonads|EndosomalClearance|End-IIR-en|Conc." unit="µmol/l" persistable="1" formulaId="2465"/>
		<Observer id="2468" entityId="0305e866-7bc5-40d5-a4f7-a22cd00036b1" name="Conc." path="Macallan_2003|Organism|Gonads|EndosomalClearance|D2Glucose|Conc." unit="µmol/l" persistable="1" formulaId="2469"/>
		<Observer id="2470" entityId="5f434153-6256-4d06-8323-171fbe6b1d47" name="Enrichment" path="Macallan_2003|Organism|Gonads|EndosomalClearance|D2Glucose|Enrichment" persistable="1" formulaId="2471"/>
		<Observer id="2472" entityId="5a5071f4-5c51-45f6-a868-c0902db2325b" name="Total_Glucose" path="Macallan_2003|Organism|Gonads|EndosomalClearance|D2Glucose|Total_Glucose" unit="µmol/l" persistable="1" formulaId="2473"/>
		<Observer id="2474" entityId="3cd61c59-4774-4227-808f-63d23201ece7" name="Obs_Metabolization" path="Macallan_2003|Organism|Gonads|Glucose|Obs_Metabolization" unit="µmol/min" persistable="1" formulaId="2475"/>
		<Observer id="2476" entityId="96dd4d7e-0104-4892-8591-c61cb1b000b4" name="Obs_I-int/pls-Grad" path="Macallan_2003|Organism|Gonads|Insulin|Obs_I-int/pls-Grad" persistable="1" formulaId="2477"/>
		<Observer id="2541" entityId="6e0186e0-e64b-466b-8284-f492f9824dba" name="Conc." path="Macallan_2003|Organism|Heart|Plasma|Glucose|Conc." unit="µmol/l" persistable="1" formulaId="2542"/>
		<Observer id="2543" entityId="8b06ed1a-1bfd-496b-a028-6ff8f9e0b841" name="Enrichment" path="Macallan_2003|Organism|Heart|Plasma|Glucose|Enrichment" persistable="1" formulaId="2545"/>
		<Observer id="2546" entityId="945fde2d-b8a5-4471-abca-dfabad2ffe74" name="Total_Glucose" path="Macallan_2003|Organism|Heart|Plasma|Glucose|Total_Glucose" unit="µmol/l" persistable="1" formulaId="2547"/>
		<Observer id="2553" entityId="1d63a8c1-dbed-4b6e-9c65-f8729bccf5da" name="Conc." path="Macallan_2003|Organism|Heart|Plasma|Insulin|Conc." unit="µmol/l" persistable="1" formulaId="2554"/>
		<Observer id="2560" entityId="ef5b62f4-8762-4b8b-b7aa-c7294c3fcb8e" name="Conc." path="Macallan_2003|Organism|Heart|Plasma|Glucagon|Conc." unit="µmol/l" persistable="1" formulaId="2561"/>
		<Observer id="2565" entityId="e1af4f4f-7256-4341-93a3-23fef8c1deab" name="Conc." path="Macallan_2003|Organism|Heart|Plasma|IsPlasma|Conc." unit="µmol/l" persistable="1" formulaId="2566"/>
		<Observer id="2570" entityId="0d2849cc-a0a9-4ae3-bdba-3822eec999b6" name="Conc." path="Macallan_2003|Organism|Heart|Plasma|End-IIR-en|Conc." unit="µmol/l" persistable="1" formulaId="2571"/>
		<Observer id="2576" entityId="b723dd32-9890-4da2-8165-fd3d227e762b" name="Conc." path="Macallan_2003|Organism|Heart|Plasma|D2Glucose|Conc." unit="µmol/l" persistable="1" formulaId="2577"/>
		<Observer id="2578" entityId="a5627faf-4027-49b5-a38c-cf57b2c3706d" name="Enrichment" path="Macallan_2003|Organism|Heart|Plasma|D2Glucose|Enrichment" persistable="1" formulaId="2579"/>
		<Observer id="2580" entityId="7c954f3e-cddb-4f9c-83c3-79ea9bb4fe98" name="Total_Glucose" path="Macallan_2003|Organism|Heart|Plasma|D2Glucose|Total_Glucose" unit="µmol/l" persistable="1" formulaId="2581"/>
		<Observer id="2615" entityId="9e189396-6265-4d9b-9e2b-9b8bc0fa6ad2" name="Conc." path="Macallan_2003|Organism|Heart|BloodCells|Glucose|Conc." unit="µmol/l" persistable="1" formulaId="2616"/>
		<Observer id="2617" entityId="25cb722a-2cdc-4b42-a322-059cf4ae71e5" name="Enrichment" path="Macallan_2003|Organism|Heart|BloodCells|Glucose|Enrichment" persistable="1" formulaId="2618"/>
		<Observer id="2619" entityId="3a2a3e6b-4ac7-44ec-8f8e-e33e3f8db743" name="Total_Glucose" path="Macallan_2003|Organism|Heart|BloodCells|Glucose|Total_Glucose" unit="µmol/l" persistable="1" formulaId="2620"/>
		<Observer id="2627" entityId="c8317144-4a27-410b-97c8-5336ff4f347d" name="Conc." path="Macallan_2003|Organism|Heart|BloodCells|Hexokinase|Conc." unit="µmol/l" persistable="1" formulaId="2628"/>
		<Observer id="2632" entityId="817cd7af-fa66-4e5b-a946-0240a7c8e997" name="Conc." path="Macallan_2003|Organism|Heart|BloodCells|Glucose-Hexokinase Metabolite|Conc." unit="µmol/l" persistable="1" formulaId="2633"/>
		<Observer id="2639" entityId="e7ec27ce-3edd-49d4-bfd6-05943b742962" name="Conc." path="Macallan_2003|Organism|Heart|BloodCells|Insulin|Conc." unit="µmol/l" persistable="1" formulaId="2640"/>
		<Observer id="2646" entityId="fa507493-9f16-494d-8870-d28a3b4f6468" name="Conc." path="Macallan_2003|Organism|Heart|BloodCells|Glucagon|Conc." unit="µmol/l" persistable="1" formulaId="2647"/>
		<Observer id="2651" entityId="87dc9410-1259-4584-a6e0-9ecbd7459f09" name="Conc." path="Macallan_2003|Organism|Heart|BloodCells|End-IIR-en|Conc." unit="µmol/l" persistable="1" formulaId="2652"/>
		<Observer id="2656" entityId="bd0c1eb8-740d-4954-ba8d-b5576cd100f5" name="Conc." path="Macallan_2003|Organism|Heart|BloodCells|D2Glucose|Conc." unit="µmol/l" persistable="1" formulaId="2657"/>
		<Observer id="2658" entityId="824f3da1-4d36-4cff-9a08-71778510e559" name="Enrichment" path="Macallan_2003|Organism|Heart|BloodCells|D2Glucose|Enrichment" persistable="1" formulaId="2659"/>
		<Observer id="2660" entityId="c1d9fc96-66b2-45cf-86db-b241123264b6" name="Total_Glucose" path="Macallan_2003|Organism|Heart|BloodCells|D2Glucose|Total_Glucose" unit="µmol/l" persistable="1" formulaId="2661"/>
		<Observer id="2665" entityId="2df749f4-e4bc-4e48-aff9-9cc943df2218" name="Conc." path="Macallan_2003|Organism|Heart|BloodCells|Glucose-Hexokinase Metabolite_Ex|Conc." unit="µmol/l" persistable="1" formulaId="2666"/>
		<Observer id="2684" entityId="65777c43-745e-4535-80d5-0228bbf6df86" name="Conc." path="Macallan_2003|Organism|Heart|Interstitial|Glucose|Conc." unit="µmol/l" persistable="1" formulaId="2685"/>
		<Observer id="2686" entityId="e6f449c5-2cb9-443e-aeb0-55debdf58323" name="Enrichment" path="Macallan_2003|Organism|Heart|Interstitial|Glucose|Enrichment" persistable="1" formulaId="2688"/>
		<Observer id="2689" entityId="cd336cb2-7872-4791-ac24-4b906954bffc" name="Total_Glucose" path="Macallan_2003|Organism|Heart|Interstitial|Glucose|Total_Glucose" unit="µmol/l" persistable="1" formulaId="2690"/>
		<Observer id="2697" entityId="e51c4a2e-205e-488e-acb0-9f5ab5b66efc" name="Conc." path="Macallan_2003|Organism|Heart|Interstitial|Insulin|Conc." unit="µmol/l" persistable="1" formulaId="2698"/>
		<Observer id="2705" entityId="1cee421e-ab9c-4225-8098-69fc4da3f372" name="Conc." path="Macallan_2003|Organism|Heart|Interstitial|Glucagon|Conc." unit="µmol/l" persistable="1" formulaId="2706"/>
		<Observer id="2710" entityId="92766682-8b66-45d2-acd2-79a2eab850aa" name="Conc." path="Macallan_2003|Organism|Heart|Interstitial|IsMembrane|Conc." unit="µmol/l" persistable="1" formulaId="2711"/>
		<Observer id="2715" entityId="5d9b7020-18e5-45fb-9f4c-a89c48c2abee" name="Conc." path="Macallan_2003|Organism|Heart|Interstitial|End-IIR-en|Conc." unit="µmol/l" persistable="1" formulaId="2716"/>
		<Observer id="2722" entityId="a3ca5a30-87d0-4e6c-8446-ca9c7d85dc33" name="Conc." path="Macallan_2003|Organism|Heart|Interstitial|D2Glucose|Conc." unit="µmol/l" persistable="1" formulaId="2723"/>
		<Observer id="2724" entityId="e5cbfa19-22b7-4c1a-8163-fb1cddafbc49" name="Enrichment" path="Macallan_2003|Organism|Heart|Interstitial|D2Glucose|Enrichment" persistable="1" formulaId="2725"/>
		<Observer id="2726" entityId="2af1c6c3-3b5f-4ef8-8e40-025eb44dfaeb" name="Total_Glucose" path="Macallan_2003|Organism|Heart|Interstitial|D2Glucose|Total_Glucose" unit="µmol/l" persistable="1" formulaId="2727"/>
		<Observer id="2749" entityId="95d8bce3-bc11-4e36-904e-0fedff84b17d" name="Conc." path="Macallan_2003|Organism|Heart|Intracellular|Glucose|Conc." unit="µmol/l" persistable="1" formulaId="2750"/>
		<Observer id="2751" entityId="94a47555-9fc7-4649-b92a-ffa079afd729" name="Enrichment" path="Macallan_2003|Organism|Heart|Intracellular|Glucose|Enrichment" persistable="1" formulaId="2752"/>
		<Observer id="2753" entityId="427f08f9-1e75-4b88-8167-d3f1f67a7b64" name="Total_Glucose" path="Macallan_2003|Organism|Heart|Intracellular|Glucose|Total_Glucose" unit="µmol/l" persistable="1" formulaId="2754"/>
		<Observer id="2761" entityId="4664a2d7-fad7-4092-926c-81d987aaee92" name="Conc." path="Macallan_2003|Organism|Heart|Intracellular|Hexokinase|Conc." unit="µmol/l" persistable="1" formulaId="2762"/>
		<Observer id="2766" entityId="5fdaa07b-bcad-4d59-8102-aa52f0f5513c" name="Conc." path="Macallan_2003|Organism|Heart|Intracellular|Glucose-Hexokinase Metabolite|Conc." unit="µmol/l" persistable="1" formulaId="2767"/>
		<Observer id="2774" entityId="02719626-7c67-4208-84f0-82635a5dfa67" name="Conc." path="Macallan_2003|Organism|Heart|Intracellular|Insulin|Conc." unit="µmol/l" persistable="1" formulaId="2775"/>
		<Observer id="2782" entityId="f63d4022-90e9-43ce-a2a7-780b481d6a7b" name="Conc." path="Macallan_2003|Organism|Heart|Intracellular|Glucagon|Conc." unit="µmol/l" persistable="1" formulaId="2783"/>
		<Observer id="2787" entityId="f237f0eb-a22c-473a-911a-51e0795c409c" name="Conc." path="Macallan_2003|Organism|Heart|Intracellular|IsCytosol|Conc." unit="µmol/l" persistable="1" formulaId="2788"/>
		<Observer id="2792" entityId="9588376a-913a-4e46-9ab0-75e052d35f7e" name="Conc." path="Macallan_2003|Organism|Heart|Intracellular|PTP|Conc." unit="µmol/l" persistable="1" formulaId="2793"/>
		<Observer id="2797" entityId="ba9b28e2-94ce-4af3-9ae5-fbe7acc7f6bf" name="Conc." path="Macallan_2003|Organism|Heart|Intracellular|End-IIR-en|Conc." unit="µmol/l" persistable="1" formulaId="2798"/>
		<Observer id="2803" entityId="29182cc6-d893-45db-a2e6-ea9aa0290730" name="Conc." path="Macallan_2003|Organism|Heart|Intracellular|D2Glucose|Conc." unit="µmol/l" persistable="1" formulaId="2804"/>
		<Observer id="2805" entityId="90912be0-081e-4ad4-a5dc-fa6ee13c5396" name="Enrichment" path="Macallan_2003|Organism|Heart|Intracellular|D2Glucose|Enrichment" persistable="1" formulaId="2806"/>
		<Observer id="2807" entityId="bc7b4825-656f-4cb6-8235-2de6df129b14" name="Total_Glucose" path="Macallan_2003|Organism|Heart|Intracellular|D2Glucose|Total_Glucose" unit="µmol/l" persistable="1" formulaId="2808"/>
		<Observer id="2812" entityId="4ed8b8d9-a156-4568-9118-62c28aad88a8" name="Conc." path="Macallan_2003|Organism|Heart|Intracellular|Glucose-Hexokinase Metabolite_Ex|Conc." unit="µmol/l" persistable="1" formulaId="2813"/>
		<Observer id="2830" entityId="2ec2b593-6bcd-4a3a-afa4-f3f6ba80b884" name="Conc." path="Macallan_2003|Organism|Heart|Endosome|Glucose|Conc." unit="µmol/l" persistable="1" formulaId="2831"/>
		<Observer id="2832" entityId="de889869-bee4-45be-997b-132575f69062" name="Enrichment" path="Macallan_2003|Organism|Heart|Endosome|Glucose|Enrichment" persistable="1" formulaId="2834"/>
		<Observer id="2835" entityId="492351d9-d093-4f07-a2c1-da1994130dee" name="Total_Glucose" path="Macallan_2003|Organism|Heart|Endosome|Glucose|Total_Glucose" unit="µmol/l" persistable="1" formulaId="2836"/>
		<Observer id="2841" entityId="2aad8a73-1f5f-4e68-9647-9eed81e4d193" name="Conc." path="Macallan_2003|Organism|Heart|Endosome|Insulin|Conc." unit="µmol/l" persistable="1" formulaId="2842"/>
		<Observer id="2847" entityId="fe33896a-9278-4339-806b-0b6dc82bb489" name="Conc." path="Macallan_2003|Organism|Heart|Endosome|Glucagon|Conc." unit="µmol/l" persistable="1" formulaId="2848"/>
		<Observer id="2851" entityId="d63c04f6-d542-4fe7-b2a9-b08f57df327e" name="Conc." path="Macallan_2003|Organism|Heart|Endosome|End-IIR|Conc." unit="µmol/l" persistable="1" formulaId="2852"/>
		<Observer id="2855" entityId="7adcfec3-3e8c-4e88-933e-3cc657c03a4f" name="Conc." path="Macallan_2003|Organism|Heart|Endosome|End-IIR-p|Conc." unit="µmol/l" persistable="1" formulaId="2856"/>
		<Observer id="2860" entityId="de3e6334-6ef6-4c43-b674-c0f531f5595d" name="Conc." path="Macallan_2003|Organism|Heart|Endosome|End-IR-en|Conc." unit="µmol/l" persistable="1" formulaId="2861"/>
		<Observer id="2864" entityId="9b223b4a-b760-4504-8808-b22a6c34bc57" name="Conc." path="Macallan_2003|Organism|Heart|Endosome|End-IIR-p-en|Conc." unit="µmol/l" persistable="1" formulaId="2865"/>
		<Observer id="2868" entityId="274d1933-3fd0-4015-a6c1-5c6a686d60b4" name="Conc." path="Macallan_2003|Organism|Heart|Endosome|PTP|Conc." unit="µmol/l" persistable="1" formulaId="2869"/>
		<Observer id="2876" entityId="ad3a8b60-4d90-4132-96cd-a49bca9f821f" name="Conc." path="Macallan_2003|Organism|Heart|Endosome|End-IR|Conc." unit="µmol/l" persistable="1" formulaId="2877"/>
		<Observer id="2881" entityId="e9890cc7-f921-4039-aa73-d6d566efe282" name="Conc." path="Macallan_2003|Organism|Heart|Endosome|End-IIR-en|Conc." unit="µmol/l" persistable="1" formulaId="2882"/>
		<Observer id="2886" entityId="f33a188e-4c4f-419e-9d45-e3f7ecfd2892" name="Conc." path="Macallan_2003|Organism|Heart|Endosome|D2Glucose|Conc." unit="µmol/l" persistable="1" formulaId="2887"/>
		<Observer id="2888" entityId="78d146d6-7ca9-400f-8a0b-897b5b739219" name="Enrichment" path="Macallan_2003|Organism|Heart|Endosome|D2Glucose|Enrichment" persistable="1" formulaId="2889"/>
		<Observer id="2890" entityId="f5f85920-4d73-4268-a9fa-84ab77788e52" name="Total_Glucose" path="Macallan_2003|Organism|Heart|Endosome|D2Glucose|Total_Glucose" unit="µmol/l" persistable="1" formulaId="2891"/>
		<Observer id="2914" entityId="b16e8a5f-b873-4fd4-8dd1-a4f09fa74674" name="Conc." path="Macallan_2003|Organism|Heart|EndosomalClearance|Glucose|Conc." unit="µmol/l" persistable="1" formulaId="2915"/>
		<Observer id="2916" entityId="528808d2-ccc2-4ee1-9b65-0bce2ec3ff1c" name="Enrichment" path="Macallan_2003|Organism|Heart|EndosomalClearance|Glucose|Enrichment" persistable="1" formulaId="2918"/>
		<Observer id="2919" entityId="dda173ad-455a-450a-9fee-7e0f162427ad" name="Total_Glucose" path="Macallan_2003|Organism|Heart|EndosomalClearance|Glucose|Total_Glucose" unit="µmol/l" persistable="1" formulaId="2920"/>
		<Observer id="2924" entityId="82b50377-a078-4af4-9780-4a1ecd18c9e8" name="Conc." path="Macallan_2003|Organism|Heart|EndosomalClearance|Insulin|Conc." unit="µmol/l" persistable="1" formulaId="2925"/>
		<Observer id="2929" entityId="892474e6-c851-4610-9370-3b3c145af9bc" name="Conc." path="Macallan_2003|Organism|Heart|EndosomalClearance|Glucagon|Conc." unit="µmol/l" persistable="1" formulaId="2930"/>
		<Observer id="2934" entityId="81b15abe-9a9c-40c0-b282-dfbe28fef83c" name="Conc." path="Macallan_2003|Organism|Heart|EndosomalClearance|End-IIR-en|Conc." unit="µmol/l" persistable="1" formulaId="2935"/>
		<Observer id="2938" entityId="3e8b4779-fadc-437e-8575-6762da47fad1" name="Conc." path="Macallan_2003|Organism|Heart|EndosomalClearance|D2Glucose|Conc." unit="µmol/l" persistable="1" formulaId="2939"/>
		<Observer id="2940" entityId="885ee57b-9b7f-45fb-8f56-e255a6d6759b" name="Enrichment" path="Macallan_2003|Organism|Heart|EndosomalClearance|D2Glucose|Enrichment" persistable="1" formulaId="2941"/>
		<Observer id="2942" entityId="488c010e-bcdf-4801-9edd-a498430eaeb9" name="Total_Glucose" path="Macallan_2003|Organism|Heart|EndosomalClearance|D2Glucose|Total_Glucose" unit="µmol/l" persistable="1" formulaId="2943"/>
		<Observer id="2944" entityId="9d068daa-74c0-40cc-a1e1-5693fb74d167" name="Obs_Metabolization" path="Macallan_2003|Organism|Heart|Glucose|Obs_Metabolization" unit="µmol/min" persistable="1" formulaId="2945"/>
		<Observer id="2946" entityId="e3eaf399-9851-4b3f-b5c4-62eaf8cb15fb" name="Obs_I-int/pls-Grad" path="Macallan_2003|Organism|Heart|Insulin|Obs_I-int/pls-Grad" persistable="1" formulaId="2947"/>
		<Observer id="3021" entityId="5531402a-af95-4a2e-8322-7772dcb8fa55" name="Conc." path="Macallan_2003|Organism|Kidney|Plasma|Glucose|Conc." unit="µmol/l" persistable="1" formulaId="3022"/>
		<Observer id="3023" entityId="fc7efc85-2ec0-4ecf-bcd4-1050479231a3" name="Enrichment" path="Macallan_2003|Organism|Kidney|Plasma|Glucose|Enrichment" persistable="1" formulaId="3025"/>
		<Observer id="3026" entityId="bb255c35-d7cc-43c0-91a2-26a005c4ed77" name="Total_Glucose" path="Macallan_2003|Organism|Kidney|Plasma|Glucose|Total_Glucose" unit="µmol/l" persistable="1" formulaId="3027"/>
		<Observer id="3033" entityId="e320f7d6-df5a-4c87-95d4-9bda1d725ab3" name="Conc." path="Macallan_2003|Organism|Kidney|Plasma|Insulin|Conc." unit="µmol/l" persistable="1" formulaId="3034"/>
		<Observer id="3035" entityId="71c3e250-6f31-448d-bcc0-13f8379846ae" name="Obs_I_cl_kid" path="Macallan_2003|Organism|Kidney|Plasma|Insulin|Obs_I_cl_kid" unit="µmol/min" persistable="1" formulaId="3037"/>
		<Observer id="3043" entityId="240e2276-6d10-4ae9-bd60-91b9e7dc9301" name="Conc." path="Macallan_2003|Organism|Kidney|Plasma|Glucagon|Conc." unit="µmol/l" persistable="1" formulaId="3044"/>
		<Observer id="3045" entityId="b449fe6f-3299-438f-841f-6d38dbf59d41" name="Obs_N_cl_kid" path="Macallan_2003|Organism|Kidney|Plasma|Glucagon|Obs_N_cl_kid" unit="µmol/min" persistable="1" formulaId="3047"/>
		<Observer id="3051" entityId="2bbbf0ea-9c83-4537-992e-a59f2f46579f" name="Conc." path="Macallan_2003|Organism|Kidney|Plasma|IsPlasma|Conc." unit="µmol/l" persistable="1" formulaId="3052"/>
		<Observer id="3056" entityId="2fc45d4c-c37c-4bd5-82f9-5e430db4c807" name="Conc." path="Macallan_2003|Organism|Kidney|Plasma|SGLT2|Conc." unit="µmol/l" persistable="1" formulaId="3057"/>
		<Observer id="3061" entityId="501239a5-7ba1-4b59-8e7f-940a1b76f765" name="Conc." path="Macallan_2003|Organism|Kidney|Plasma|End-IIR-en|Conc." unit="µmol/l" persistable="1" formulaId="3062"/>
		<Observer id="3067" entityId="97edebea-84a2-4ee7-b465-89dc599f1d09" name="Conc." path="Macallan_2003|Organism|Kidney|Plasma|D2Glucose|Conc." unit="µmol/l" persistable="1" formulaId="3068"/>
		<Observer id="3069" entityId="7d13358a-b718-4e9f-92e9-c291efe517a2" name="Enrichment" path="Macallan_2003|Organism|Kidney|Plasma|D2Glucose|Enrichment" persistable="1" formulaId="3070"/>
		<Observer id="3071" entityId="a507cba5-04cc-4c7d-91f2-1a2c55bf448e" name="Total_Glucose" path="Macallan_2003|Organism|Kidney|Plasma|D2Glucose|Total_Glucose" unit="µmol/l" persistable="1" formulaId="3072"/>
		<Observer id="3108" entityId="5df1ae62-ae7c-4e5c-a602-46fcc00b6753" name="Conc." path="Macallan_2003|Organism|Kidney|BloodCells|Glucose|Conc." unit="µmol/l" persistable="1" formulaId="3109"/>
		<Observer id="3110" entityId="44bad3e0-d497-48f3-a336-078bb88f27e4" name="Enrichment" path="Macallan_2003|Organism|Kidney|BloodCells|Glucose|Enrichment" persistable="1" formulaId="3111"/>
		<Observer id="3112" entityId="7587ca4e-9b8d-45d3-a73a-891f8d24e703" name="Total_Glucose" path="Macallan_2003|Organism|Kidney|BloodCells|Glucose|Total_Glucose" unit="µmol/l" persistable="1" formulaId="3113"/>
		<Observer id="3120" entityId="eb2c877d-ac4a-456e-a154-4566874c3e6a" name="Conc." path="Macallan_2003|Organism|Kidney|BloodCells|Hexokinase|Conc." unit="µmol/l" persistable="1" formulaId="3121"/>
		<Observer id="3125" entityId="5f02664d-966c-414d-bfd1-18e2e07adea7" name="Conc." path="Macallan_2003|Organism|Kidney|BloodCells|Glucose-Hexokinase Metabolite|Conc." unit="µmol/l" persistable="1" formulaId="3126"/>
		<Observer id="3132" entityId="63638347-db96-4ec8-a26f-8d91ffbc7c6a" name="Conc." path="Macallan_2003|Organism|Kidney|BloodCells|Insulin|Conc." unit="µmol/l" persistable="1" formulaId="3133"/>
		<Observer id="3139" entityId="95417a56-2551-49b9-b1ec-b108f20de1fd" name="Conc." path="Macallan_2003|Organism|Kidney|BloodCells|Glucagon|Conc." unit="µmol/l" persistable="1" formulaId="3140"/>
		<Observer id="3144" entityId="2c546530-908d-4e77-8f82-25522583a2c6" name="Conc." path="Macallan_2003|Organism|Kidney|BloodCells|End-IIR-en|Conc." unit="µmol/l" persistable="1" formulaId="3145"/>
		<Observer id="3149" entityId="16da97c7-5eff-4c25-9771-f3b5c72a7cdf" name="Conc." path="Macallan_2003|Organism|Kidney|BloodCells|D2Glucose|Conc." unit="µmol/l" persistable="1" formulaId="3150"/>
		<Observer id="3151" entityId="a70b51bc-a368-49f0-86c5-8665a3d497ea" name="Enrichment" path="Macallan_2003|Organism|Kidney|BloodCells|D2Glucose|Enrichment" persistable="1" formulaId="3152"/>
		<Observer id="3153" entityId="509d117c-9f30-4abe-86ab-5df26a3ad53f" name="Total_Glucose" path="Macallan_2003|Organism|Kidney|BloodCells|D2Glucose|Total_Glucose" unit="µmol/l" persistable="1" formulaId="3154"/>
		<Observer id="3158" entityId="dbd2608a-8c1c-46c3-8284-25efd0dc855c" name="Conc." path="Macallan_2003|Organism|Kidney|BloodCells|Glucose-Hexokinase Metabolite_Ex|Conc." unit="µmol/l" persistable="1" formulaId="3159"/>
		<Observer id="3177" entityId="009aa2f8-e2e6-47b4-90ce-085d83019433" name="Conc." path="Macallan_2003|Organism|Kidney|Interstitial|Glucose|Conc." unit="µmol/l" persistable="1" formulaId="3178"/>
		<Observer id="3179" entityId="cf128b85-541a-4ecc-8653-fdf2fcb35065" name="Enrichment" path="Macallan_2003|Organism|Kidney|Interstitial|Glucose|Enrichment" persistable="1" formulaId="3181"/>
		<Observer id="3182" entityId="6064901b-fe91-43ed-aa57-73bdc658ae59" name="Total_Glucose" path="Macallan_2003|Organism|Kidney|Interstitial|Glucose|Total_Glucose" unit="µmol/l" persistable="1" formulaId="3183"/>
		<Observer id="3190" entityId="ec6923e6-ab52-41de-9f62-cd7117962fd7" name="Conc." path="Macallan_2003|Organism|Kidney|Interstitial|Insulin|Conc." unit="µmol/l" persistable="1" formulaId="3191"/>
		<Observer id="3198" entityId="33b1169e-cb88-4203-847b-f58619452978" name="Conc." path="Macallan_2003|Organism|Kidney|Interstitial|Glucagon|Conc." unit="µmol/l" persistable="1" formulaId="3199"/>
		<Observer id="3203" entityId="ba91c1cd-2a3b-4712-9391-606a0183e553" name="Conc." path="Macallan_2003|Organism|Kidney|Interstitial|IsMembrane|Conc." unit="µmol/l" persistable="1" formulaId="3204"/>
		<Observer id="3208" entityId="fb495e75-f4a8-49a9-92d3-f59c9baedb49" name="Conc." path="Macallan_2003|Organism|Kidney|Interstitial|End-IIR-en|Conc." unit="µmol/l" persistable="1" formulaId="3209"/>
		<Observer id="3215" entityId="7eaaeb05-d063-4f67-b938-2308efa929b0" name="Conc." path="Macallan_2003|Organism|Kidney|Interstitial|D2Glucose|Conc." unit="µmol/l" persistable="1" formulaId="3216"/>
		<Observer id="3217" entityId="a7e03280-8786-414d-8391-d64756afa366" name="Enrichment" path="Macallan_2003|Organism|Kidney|Interstitial|D2Glucose|Enrichment" persistable="1" formulaId="3218"/>
		<Observer id="3219" entityId="025637d1-63e6-4026-b288-2c8edbcb6793" name="Total_Glucose" path="Macallan_2003|Organism|Kidney|Interstitial|D2Glucose|Total_Glucose" unit="µmol/l" persistable="1" formulaId="3220"/>
		<Observer id="3242" entityId="4cc7d686-3cf1-4cc6-8790-26cfa79f00cc" name="Conc." path="Macallan_2003|Organism|Kidney|Intracellular|Glucose|Conc." unit="µmol/l" persistable="1" formulaId="3243"/>
		<Observer id="3244" entityId="7f9954e5-bbd1-40b1-a7b5-1a069ab94b0a" name="Enrichment" path="Macallan_2003|Organism|Kidney|Intracellular|Glucose|Enrichment" persistable="1" formulaId="3245"/>
		<Observer id="3246" entityId="1dae63f9-f5b0-427b-aa5f-14abd9946e3b" name="Total_Glucose" path="Macallan_2003|Organism|Kidney|Intracellular|Glucose|Total_Glucose" unit="µmol/l" persistable="1" formulaId="3247"/>
		<Observer id="3254" entityId="c3c3a501-041f-485b-95ef-21f35ef757f5" name="Conc." path="Macallan_2003|Organism|Kidney|Intracellular|Hexokinase|Conc." unit="µmol/l" persistable="1" formulaId="3255"/>
		<Observer id="3259" entityId="80fd0b4c-41e0-422e-9eb0-24adadb68e31" name="Conc." path="Macallan_2003|Organism|Kidney|Intracellular|Glucose-Hexokinase Metabolite|Conc." unit="µmol/l" persistable="1" formulaId="3260"/>
		<Observer id="3267" entityId="a1cd8148-6931-4cea-b979-de0cd23398a9" name="Conc." path="Macallan_2003|Organism|Kidney|Intracellular|Insulin|Conc." unit="µmol/l" persistable="1" formulaId="3268"/>
		<Observer id="3275" entityId="0506c2a8-8022-4169-973e-ae7ef93b1042" name="Conc." path="Macallan_2003|Organism|Kidney|Intracellular|Glucagon|Conc." unit="µmol/l" persistable="1" formulaId="3276"/>
		<Observer id="3280" entityId="dc72dd00-b53d-4e68-a07c-2227c961e4b6" name="Conc." path="Macallan_2003|Organism|Kidney|Intracellular|IsCytosol|Conc." unit="µmol/l" persistable="1" formulaId="3281"/>
		<Observer id="3285" entityId="0311b090-3b00-4cc8-9a57-15b07b632e87" name="Conc." path="Macallan_2003|Organism|Kidney|Intracellular|PTP|Conc." unit="µmol/l" persistable="1" formulaId="3286"/>
		<Observer id="3290" entityId="132f3bba-3ca1-490d-a845-4934c7f5a5ef" name="Conc." path="Macallan_2003|Organism|Kidney|Intracellular|End-IIR-en|Conc." unit="µmol/l" persistable="1" formulaId="3291"/>
		<Observer id="3296" entityId="2cfbfb7f-d128-48ab-88ec-9c38896aa52b" name="Conc." path="Macallan_2003|Organism|Kidney|Intracellular|D2Glucose|Conc." unit="µmol/l" persistable="1" formulaId="3297"/>
		<Observer id="3298" entityId="030c9166-09cc-4069-95fb-674287a06a6c" name="Enrichment" path="Macallan_2003|Organism|Kidney|Intracellular|D2Glucose|Enrichment" persistable="1" formulaId="3299"/>
		<Observer id="3300" entityId="11242b07-2034-4655-9fce-20ff4c54c38e" name="Total_Glucose" path="Macallan_2003|Organism|Kidney|Intracellular|D2Glucose|Total_Glucose" unit="µmol/l" persistable="1" formulaId="3301"/>
		<Observer id="3305" entityId="e7256a2b-bcb5-44fb-bc7b-0f77f51656c7" name="Conc." path="Macallan_2003|Organism|Kidney|Intracellular|Glucose-Hexokinase Metabolite_Ex|Conc." unit="µmol/l" persistable="1" formulaId="3306"/>
		<Observer id="3323" entityId="bf4f1eae-c1b4-4699-92ff-e1a3be9bf9b4" name="Conc." path="Macallan_2003|Organism|Kidney|Endosome|Glucose|Conc." unit="µmol/l" persistable="1" formulaId="3324"/>
		<Observer id="3325" entityId="2a0c4b21-5b34-49a4-b7db-6cd04ef3dd74" name="Enrichment" path="Macallan_2003|Organism|Kidney|Endosome|Glucose|Enrichment" persistable="1" formulaId="3327"/>
		<Observer id="3328" entityId="cdea87fb-8ca8-44c4-b8f2-f31426735945" name="Total_Glucose" path="Macallan_2003|Organism|Kidney|Endosome|Glucose|Total_Glucose" unit="µmol/l" persistable="1" formulaId="3329"/>
		<Observer id="3334" entityId="468feabd-d104-4396-8e18-a29f62f0468a" name="Conc." path="Macallan_2003|Organism|Kidney|Endosome|Insulin|Conc." unit="µmol/l" persistable="1" formulaId="3335"/>
		<Observer id="3340" entityId="7e5d107f-0b74-4d7f-a822-b91bc6c4d8a8" name="Conc." path="Macallan_2003|Organism|Kidney|Endosome|Glucagon|Conc." unit="µmol/l" persistable="1" formulaId="3341"/>
		<Observer id="3344" entityId="03e7254c-0f3f-40e6-a139-0917969e4528" name="Conc." path="Macallan_2003|Organism|Kidney|Endosome|End-IIR|Conc." unit="µmol/l" persistable="1" formulaId="3345"/>
		<Observer id="3348" entityId="f385a145-0eba-4d96-9931-050919398eac" name="Conc." path="Macallan_2003|Organism|Kidney|Endosome|End-IIR-p|Conc." unit="µmol/l" persistable="1" formulaId="3349"/>
		<Observer id="3353" entityId="56d5e9f9-8b3c-4be2-9314-64e9d447e7d6" name="Conc." path="Macallan_2003|Organism|Kidney|Endosome|End-IR-en|Conc." unit="µmol/l" persistable="1" formulaId="3354"/>
		<Observer id="3357" entityId="a564389a-026b-41bb-9cf0-78169f3f4424" name="Conc." path="Macallan_2003|Organism|Kidney|Endosome|End-IIR-p-en|Conc." unit="µmol/l" persistable="1" formulaId="3358"/>
		<Observer id="3361" entityId="ffc41d53-51a4-4ede-afcd-32b359717937" name="Conc." path="Macallan_2003|Organism|Kidney|Endosome|PTP|Conc." unit="µmol/l" persistable="1" formulaId="3362"/>
		<Observer id="3369" entityId="d5c27583-8208-474f-ad07-526359af984e" name="Conc." path="Macallan_2003|Organism|Kidney|Endosome|End-IR|Conc." unit="µmol/l" persistable="1" formulaId="3370"/>
		<Observer id="3374" entityId="6ebe2bdd-1730-45ea-99b5-5a52487c383e" name="Conc." path="Macallan_2003|Organism|Kidney|Endosome|End-IIR-en|Conc." unit="µmol/l" persistable="1" formulaId="3375"/>
		<Observer id="3379" entityId="c6effa0b-2ae5-49de-9981-9e00094f17c4" name="Conc." path="Macallan_2003|Organism|Kidney|Endosome|D2Glucose|Conc." unit="µmol/l" persistable="1" formulaId="3380"/>
		<Observer id="3381" entityId="da2d43f5-531d-4dde-b3f4-ea3d13e27635" name="Enrichment" path="Macallan_2003|Organism|Kidney|Endosome|D2Glucose|Enrichment" persistable="1" formulaId="3382"/>
		<Observer id="3383" entityId="57be6d3a-7d29-4efc-8a6c-61ed9c3d21ef" name="Total_Glucose" path="Macallan_2003|Organism|Kidney|Endosome|D2Glucose|Total_Glucose" unit="µmol/l" persistable="1" formulaId="3384"/>
		<Observer id="3407" entityId="096093e1-e17b-4832-9e23-aec87f95881e" name="Conc." path="Macallan_2003|Organism|Kidney|EndosomalClearance|Glucose|Conc." unit="µmol/l" persistable="1" formulaId="3408"/>
		<Observer id="3409" entityId="8d2ce363-2aba-4c8d-9df1-40c3de2adfdb" name="Enrichment" path="Macallan_2003|Organism|Kidney|EndosomalClearance|Glucose|Enrichment" persistable="1" formulaId="3411"/>
		<Observer id="3412" entityId="0ee7ec6a-ea20-43a4-8309-c78ee96296f6" name="Total_Glucose" path="Macallan_2003|Organism|Kidney|EndosomalClearance|Glucose|Total_Glucose" unit="µmol/l" persistable="1" formulaId="3413"/>
		<Observer id="3417" entityId="88ab9fb2-a8e8-412c-93bc-8c5617f9c83f" name="Conc." path="Macallan_2003|Organism|Kidney|EndosomalClearance|Insulin|Conc." unit="µmol/l" persistable="1" formulaId="3418"/>
		<Observer id="3422" entityId="f85e8fb1-196a-481d-b66e-f660c66e2e5c" name="Conc." path="Macallan_2003|Organism|Kidney|EndosomalClearance|Glucagon|Conc." unit="µmol/l" persistable="1" formulaId="3423"/>
		<Observer id="3427" entityId="a654d502-fe88-4eca-bee4-59ae64d49e8a" name="Conc." path="Macallan_2003|Organism|Kidney|EndosomalClearance|End-IIR-en|Conc." unit="µmol/l" persistable="1" formulaId="3428"/>
		<Observer id="3431" entityId="40603d12-06f2-42cb-93bd-2aa2f4335cab" name="Conc." path="Macallan_2003|Organism|Kidney|EndosomalClearance|D2Glucose|Conc." unit="µmol/l" persistable="1" formulaId="3432"/>
		<Observer id="3433" entityId="91f218d6-9ae6-4ded-ab19-878093d6e91c" name="Enrichment" path="Macallan_2003|Organism|Kidney|EndosomalClearance|D2Glucose|Enrichment" persistable="1" formulaId="3434"/>
		<Observer id="3435" entityId="6be8afae-5238-4d9d-aee3-d16df1aa2585" name="Total_Glucose" path="Macallan_2003|Organism|Kidney|EndosomalClearance|D2Glucose|Total_Glucose" unit="µmol/l" persistable="1" formulaId="3436"/>
		<Observer id="3441" entityId="b0c70bcf-2714-4424-88f7-ba60c213e31f" name="Conc." path="Macallan_2003|Organism|Kidney|Urine|Glucose|Conc." unit="µmol/l" persistable="1" formulaId="3442"/>
		<Observer id="3443" entityId="dca9213e-6633-4b58-b6b4-b3f6b04448c3" name="Enrichment" path="Macallan_2003|Organism|Kidney|Urine|Glucose|Enrichment" persistable="1" formulaId="3445"/>
		<Observer id="3446" entityId="bb275db2-de77-4074-9582-1bd80bb088f3" name="Total_Glucose" path="Macallan_2003|Organism|Kidney|Urine|Glucose|Total_Glucose" unit="µmol/l" persistable="1" formulaId="3447"/>
		<Observer id="3451" entityId="133b4942-c055-4c2d-ac7d-ce82b4f3f8a8" name="Conc." path="Macallan_2003|Organism|Kidney|Urine|Insulin|Conc." unit="µmol/l" persistable="1" formulaId="3452"/>
		<Observer id="3456" entityId="d363e2ea-ee56-435b-9311-122c225109bd" name="Conc." path="Macallan_2003|Organism|Kidney|Urine|Glucagon|Conc." unit="µmol/l" persistable="1" formulaId="3457"/>
		<Observer id="3461" entityId="495401bb-57de-43dd-a98a-930503de62c5" name="Conc." path="Macallan_2003|Organism|Kidney|Urine|End-IIR-en|Conc." unit="µmol/l" persistable="1" formulaId="3462"/>
		<Observer id="3465" entityId="cb3e0f05-ecc7-434a-86d4-f6a1bdd7046d" name="Conc." path="Macallan_2003|Organism|Kidney|Urine|D2Glucose|Conc." unit="µmol/l" persistable="1" formulaId="3466"/>
		<Observer id="3467" entityId="1bbde43d-72f7-4b37-bee2-68074ac125d9" name="Enrichment" path="Macallan_2003|Organism|Kidney|Urine|D2Glucose|Enrichment" persistable="1" formulaId="3468"/>
		<Observer id="3469" entityId="ff783a1b-5b8f-4a1a-8f53-313b0023f011" name="Total_Glucose" path="Macallan_2003|Organism|Kidney|Urine|D2Glucose|Total_Glucose" unit="µmol/l" persistable="1" formulaId="3470"/>
		<Observer id="3471" entityId="cc8ca2a3-c4a1-4d63-a0d2-3c8777794289" name="Obs_Metabolization" path="Macallan_2003|Organism|Kidney|Glucose|Obs_Metabolization" unit="µmol/min" persistable="1" formulaId="3472"/>
		<Observer id="3473" entityId="10602119-2398-449a-b444-19d44fd0a503" name="Obs_I-int/pls-Grad" path="Macallan_2003|Organism|Kidney|Insulin|Obs_I-int/pls-Grad" persistable="1" formulaId="3474"/>
		<Observer id="3569" entityId="cf88563c-9f16-4d1f-b22e-de86446980b2" name="Concentration in lumen" path="Macallan_2003|Organism|Lumen|Stomach|Glucose|Concentration in lumen" unit="µmol/l" persistable="1" formulaId="3570"/>
		<Observer id="3571" entityId="5955326f-8a5d-488e-a71d-9d328c38e8c7" name="Enrichment" path="Macallan_2003|Organism|Lumen|Stomach|Glucose|Enrichment" persistable="1" formulaId="3573"/>
		<Observer id="3574" entityId="cb1f8688-4957-424a-bb0c-4c443bae0bca" name="Total_Glucose" path="Macallan_2003|Organism|Lumen|Stomach|Glucose|Total_Glucose" unit="µmol/l" persistable="1" formulaId="3575"/>
		<Observer id="3698" entityId="e89a20fa-a552-474f-9545-f28a5eb8d5e0" name="Enrichment" path="Macallan_2003|Organism|Lumen|Stomach|D2Glucose|Enrichment" persistable="1" formulaId="3699"/>
		<Observer id="3700" entityId="8551bdf9-b4ac-46b0-8b55-414aaa098836" name="Total_Glucose" path="Macallan_2003|Organism|Lumen|Stomach|D2Glucose|Total_Glucose" unit="µmol/l" persistable="1" formulaId="3701"/>
		<Observer id="3782" entityId="662b588d-d66d-40cf-9b09-ffffc746fd58" name="Concentration in lumen" path="Macallan_2003|Organism|Lumen|Duodenum|Glucose|Concentration in lumen" unit="µmol/l" persistable="1" formulaId="3783"/>
		<Observer id="3784" entityId="3aaf6b01-0d48-4f2b-b878-c35346b001de" name="Enrichment" path="Macallan_2003|Organism|Lumen|Duodenum|Glucose|Enrichment" persistable="1" formulaId="3786"/>
		<Observer id="3787" entityId="ea21b462-cb4a-49ab-a1cc-b1217bbfa345" name="Total_Glucose" path="Macallan_2003|Organism|Lumen|Duodenum|Glucose|Total_Glucose" unit="µmol/l" persistable="1" formulaId="3788"/>
		<Observer id="3893" entityId="5d688097-202e-4d94-b796-e1ae97458165" name="Enrichment" path="Macallan_2003|Organism|Lumen|Duodenum|D2Glucose|Enrichment" persistable="1" formulaId="3894"/>
		<Observer id="3895" entityId="5fff2146-34bc-47f9-afce-8d83d402804d" name="Total_Glucose" path="Macallan_2003|Organism|Lumen|Duodenum|D2Glucose|Total_Glucose" unit="µmol/l" persistable="1" formulaId="3896"/>
		<Observer id="3976" entityId="8088fb89-2889-4e9d-9ffa-1bf179a1011a" name="Concentration in lumen" path="Macallan_2003|Organism|Lumen|UpperJejunum|Glucose|Concentration in lumen" unit="µmol/l" persistable="1" formulaId="3977"/>
		<Observer id="3978" entityId="7690f43e-9393-46cd-8834-d3bedc0a26d9" name="Enrichment" path="Macallan_2003|Organism|Lumen|UpperJejunum|Glucose|Enrichment" persistable="1" formulaId="3980"/>
		<Observer id="3981" entityId="60c24c91-9db9-40a0-a3b3-dc35f5f25474" name="Total_Glucose" path="Macallan_2003|Organism|Lumen|UpperJejunum|Glucose|Total_Glucose" unit="µmol/l" persistable="1" formulaId="3982"/>
		<Observer id="4087" entityId="72e0c21e-9969-49fa-8d41-324ce792b789" name="Enrichment" path="Macallan_2003|Organism|Lumen|UpperJejunum|D2Glucose|Enrichment" persistable="1" formulaId="4088"/>
		<Observer id="4089" entityId="04326623-2b0b-4b0f-a931-6b61d1e0abde" name="Total_Glucose" path="Macallan_2003|Organism|Lumen|UpperJejunum|D2Glucose|Total_Glucose" unit="µmol/l" persistable="1" formulaId="4090"/>
		<Observer id="4170" entityId="a7bff622-9e19-4408-9339-5497763456aa" name="Concentration in lumen" path="Macallan_2003|Organism|Lumen|LowerJejunum|Glucose|Concentration in lumen" unit="µmol/l" persistable="1" formulaId="4171"/>
		<Observer id="4172" entityId="9dab927d-1f55-4c83-971d-7181663e9b00" name="Enrichment" path="Macallan_2003|Organism|Lumen|LowerJejunum|Glucose|Enrichment" persistable="1" formulaId="4174"/>
		<Observer id="4175" entityId="840f9a32-f3b0-4915-ab7c-a804ca8933cc" name="Total_Glucose" path="Macallan_2003|Organism|Lumen|LowerJejunum|Glucose|Total_Glucose" unit="µmol/l" persistable="1" formulaId="4176"/>
		<Observer id="4281" entityId="dd760e2f-f7ac-403e-9a60-af2476d569c1" name="Enrichment" path="Macallan_2003|Organism|Lumen|LowerJejunum|D2Glucose|Enrichment" persistable="1" formulaId="4282"/>
		<Observer id="4283" entityId="6abb42c2-9e67-46e5-a0c9-67a456642b16" name="Total_Glucose" path="Macallan_2003|Organism|Lumen|LowerJejunum|D2Glucose|Total_Glucose" unit="µmol/l" persistable="1" formulaId="4284"/>
		<Observer id="4364" entityId="9e42c2f1-deb0-4384-bb7e-849d4e1b465e" name="Concentration in lumen" path="Macallan_2003|Organism|Lumen|UpperIleum|Glucose|Concentration in lumen" unit="µmol/l" persistable="1" formulaId="4365"/>
		<Observer id="4366" entityId="584102fe-0d92-4f59-95dc-1e60bfc07a04" name="Enrichment" path="Macallan_2003|Organism|Lumen|UpperIleum|Glucose|Enrichment" persistable="1" formulaId="4368"/>
		<Observer id="4369" entityId="52f9fb35-0a01-4c3c-b681-7f92f4e87b2a" name="Total_Glucose" path="Macallan_2003|Organism|Lumen|UpperIleum|Glucose|Total_Glucose" unit="µmol/l" persistable="1" formulaId="4370"/>
		<Observer id="4475" entityId="4f392e53-b723-4cd0-89ad-3e6cfa982584" name="Enrichment" path="Macallan_2003|Organism|Lumen|UpperIleum|D2Glucose|Enrichment" persistable="1" formulaId="4476"/>
		<Observer id="4477" entityId="b3308709-ed84-4380-ab18-e51a22517c8c" name="Total_Glucose" path="Macallan_2003|Organism|Lumen|UpperIleum|D2Glucose|Total_Glucose" unit="µmol/l" persistable="1" formulaId="4478"/>
		<Observer id="4558" entityId="095ee1b1-cb72-4b14-93f2-ec971f49a475" name="Concentration in lumen" path="Macallan_2003|Organism|Lumen|LowerIleum|Glucose|Concentration in lumen" unit="µmol/l" persistable="1" formulaId="4559"/>
		<Observer id="4560" entityId="20176c56-28eb-48a6-8c18-2082dca73710" name="Enrichment" path="Macallan_2003|Organism|Lumen|LowerIleum|Glucose|Enrichment" persistable="1" formulaId="4562"/>
		<Observer id="4563" entityId="3a952d2b-3f01-4624-951e-948b6187219f" name="Total_Glucose" path="Macallan_2003|Organism|Lumen|LowerIleum|Glucose|Total_Glucose" unit="µmol/l" persistable="1" formulaId="4564"/>
		<Observer id="4669" entityId="85a8c730-ecf7-4627-beb5-8d8b1405314f" name="Enrichment" path="Macallan_2003|Organism|Lumen|LowerIleum|D2Glucose|Enrichment" persistable="1" formulaId="4670"/>
		<Observer id="4671" entityId="f1a39690-08bd-4280-a4b3-fe45a91d15ba" name="Total_Glucose" path="Macallan_2003|Organism|Lumen|LowerIleum|D2Glucose|Total_Glucose" unit="µmol/l" persistable="1" formulaId="4672"/>
		<Observer id="4753" entityId="ef340bc3-9c92-4258-8dd6-83efc1071dd6" name="Concentration in lumen" path="Macallan_2003|Organism|Lumen|Caecum|Glucose|Concentration in lumen" unit="µmol/l" persistable="1" formulaId="4754"/>
		<Observer id="4755" entityId="5498b8da-63a3-4cb7-90ea-1af259c78e1a" name="Enrichment" path="Macallan_2003|Organism|Lumen|Caecum|Glucose|Enrichment" persistable="1" formulaId="4757"/>
		<Observer id="4758" entityId="6ad498e7-098f-4b82-a2e2-4438a0a5237d" name="Total_Glucose" path="Macallan_2003|Organism|Lumen|Caecum|Glucose|Total_Glucose" unit="µmol/l" persistable="1" formulaId="4759"/>
		<Observer id="4864" entityId="9d20087e-b25e-4bbc-9684-0f4f622a75cc" name="Enrichment" path="Macallan_2003|Organism|Lumen|Caecum|D2Glucose|Enrichment" persistable="1" formulaId="4865"/>
		<Observer id="4866" entityId="9de54d11-922c-4b0e-bb95-3d97fe46fed5" name="Total_Glucose" path="Macallan_2003|Organism|Lumen|Caecum|D2Glucose|Total_Glucose" unit="µmol/l" persistable="1" formulaId="4867"/>
		<Observer id="4947" entityId="776e55ce-18bc-4de8-95d2-fe4008965cff" name="Concentration in lumen" path="Macallan_2003|Organism|Lumen|ColonAscendens|Glucose|Concentration in lumen" unit="µmol/l" persistable="1" formulaId="4948"/>
		<Observer id="4949" entityId="20cfbb42-f593-4729-af1e-97a17e93fa83" name="Enrichment" path="Macallan_2003|Organism|Lumen|ColonAscendens|Glucose|Enrichment" persistable="1" formulaId="4951"/>
		<Observer id="4952" entityId="420a3f34-1cb9-41b1-ae95-43b22c747767" name="Total_Glucose" path="Macallan_2003|Organism|Lumen|ColonAscendens|Glucose|Total_Glucose" unit="µmol/l" persistable="1" formulaId="4953"/>
		<Observer id="5058" entityId="37a5f478-6cb4-4fe3-a9bb-68db0bc5f7a4" name="Enrichment" path="Macallan_2003|Organism|Lumen|ColonAscendens|D2Glucose|Enrichment" persistable="1" formulaId="5059"/>
		<Observer id="5060" entityId="2b83dc50-6285-4e0c-b7e4-9b49b306a9ca" name="Total_Glucose" path="Macallan_2003|Organism|Lumen|ColonAscendens|D2Glucose|Total_Glucose" unit="µmol/l" persistable="1" formulaId="5061"/>
		<Observer id="5141" entityId="a0f2b7cb-6411-401b-ab2e-3a04fcff5547" name="Concentration in lumen" path="Macallan_2003|Organism|Lumen|ColonTransversum|Glucose|Concentration in lumen" unit="µmol/l" persistable="1" formulaId="5142"/>
		<Observer id="5143" entityId="c53bc2cf-0d70-4feb-8290-e63f44bb602e" name="Enrichment" path="Macallan_2003|Organism|Lumen|ColonTransversum|Glucose|Enrichment" persistable="1" formulaId="5145"/>
		<Observer id="5146" entityId="1f0b1be9-2da0-4df2-80da-d08f06a2475c" name="Total_Glucose" path="Macallan_2003|Organism|Lumen|ColonTransversum|Glucose|Total_Glucose" unit="µmol/l" persistable="1" formulaId="5147"/>
		<Observer id="5252" entityId="a67440f1-6e90-48bd-acc2-b50aab1faa10" name="Enrichment" path="Macallan_2003|Organism|Lumen|ColonTransversum|D2Glucose|Enrichment" persistable="1" formulaId="5253"/>
		<Observer id="5254" entityId="140d6661-5de1-4d78-9dc3-f7ee83f85092" name="Total_Glucose" path="Macallan_2003|Organism|Lumen|ColonTransversum|D2Glucose|Total_Glucose" unit="µmol/l" persistable="1" formulaId="5255"/>
		<Observer id="5335" entityId="f7a3efa8-bf8d-4dcb-873e-5d70f8ef01ea" name="Concentration in lumen" path="Macallan_2003|Organism|Lumen|ColonDescendens|Glucose|Concentration in lumen" unit="µmol/l" persistable="1" formulaId="5336"/>
		<Observer id="5337" entityId="011e744a-a2d9-4874-8257-dfb269a44e33" name="Enrichment" path="Macallan_2003|Organism|Lumen|ColonDescendens|Glucose|Enrichment" persistable="1" formulaId="5339"/>
		<Observer id="5340" entityId="147262d8-aef3-42ab-95d5-6253c775a11b" name="Total_Glucose" path="Macallan_2003|Organism|Lumen|ColonDescendens|Glucose|Total_Glucose" unit="µmol/l" persistable="1" formulaId="5341"/>
		<Observer id="5446" entityId="89a7a8f7-5496-40b3-89da-11d4a4b581a2" name="Enrichment" path="Macallan_2003|Organism|Lumen|ColonDescendens|D2Glucose|Enrichment" persistable="1" formulaId="5447"/>
		<Observer id="5448" entityId="1b466fe6-bf19-4eaa-ad02-36eb3faaebd9" name="Total_Glucose" path="Macallan_2003|Organism|Lumen|ColonDescendens|D2Glucose|Total_Glucose" unit="µmol/l" persistable="1" formulaId="5449"/>
		<Observer id="5529" entityId="c4df8cf5-e863-45f4-a9c8-ebce1252a074" name="Concentration in lumen" path="Macallan_2003|Organism|Lumen|ColonSigmoid|Glucose|Concentration in lumen" unit="µmol/l" persistable="1" formulaId="5530"/>
		<Observer id="5531" entityId="fa1fe8d2-549f-439b-a5fe-749800135018" name="Enrichment" path="Macallan_2003|Organism|Lumen|ColonSigmoid|Glucose|Enrichment" persistable="1" formulaId="5533"/>
		<Observer id="5534" entityId="fd856b54-6849-4770-9e0d-364ab02e80ff" name="Total_Glucose" path="Macallan_2003|Organism|Lumen|ColonSigmoid|Glucose|Total_Glucose" unit="µmol/l" persistable="1" formulaId="5535"/>
		<Observer id="5640" entityId="61a37894-918f-4834-bf7f-7a3a277a6138" name="Enrichment" path="Macallan_2003|Organism|Lumen|ColonSigmoid|D2Glucose|Enrichment" persistable="1" formulaId="5641"/>
		<Observer id="5642" entityId="051781cb-4cf2-48ed-bebd-9680038112d0" name="Total_Glucose" path="Macallan_2003|Organism|Lumen|ColonSigmoid|D2Glucose|Total_Glucose" unit="µmol/l" persistable="1" formulaId="5643"/>
		<Observer id="5722" entityId="1c94defc-dfa7-446a-b364-e5c0af77edd8" name="Concentration in lumen" path="Macallan_2003|Organism|Lumen|Rectum|Glucose|Concentration in lumen" unit="µmol/l" persistable="1" formulaId="5723"/>
		<Observer id="5724" entityId="9a3d3e65-cf45-4a25-a90f-0914387f2e1e" name="Enrichment" path="Macallan_2003|Organism|Lumen|Rectum|Glucose|Enrichment" persistable="1" formulaId="5726"/>
		<Observer id="5727" entityId="0fc0e970-3a28-46db-a5f1-80eb54608031" name="Total_Glucose" path="Macallan_2003|Organism|Lumen|Rectum|Glucose|Total_Glucose" unit="µmol/l" persistable="1" formulaId="5728"/>
		<Observer id="5833" entityId="0002b931-abc5-4ec9-9a37-cd11f4b3542a" name="Enrichment" path="Macallan_2003|Organism|Lumen|Rectum|D2Glucose|Enrichment" persistable="1" formulaId="5834"/>
		<Observer id="5835" entityId="1ae9dff1-7917-4d78-bf77-593ce69e29d3" name="Total_Glucose" path="Macallan_2003|Organism|Lumen|Rectum|D2Glucose|Total_Glucose" unit="µmol/l" persistable="1" formulaId="5836"/>
		<Observer id="5843" entityId="8f90cff3-c13b-4ede-ae4f-440e1de25bd2" name="Concentration in lumen" path="Macallan_2003|Organism|Lumen|Feces|Glucose|Concentration in lumen" unit="µmol/l" persistable="1" formulaId="5844"/>
		<Observer id="5845" entityId="12fa506f-2937-4658-b439-e9481b108911" name="Enrichment" path="Macallan_2003|Organism|Lumen|Feces|Glucose|Enrichment" persistable="1" formulaId="5847"/>
		<Observer id="5848" entityId="537fbba3-5d7c-433d-9747-b9582b4d9e58" name="Total_Glucose" path="Macallan_2003|Organism|Lumen|Feces|Glucose|Total_Glucose" unit="µmol/l" persistable="1" formulaId="5849"/>
		<Observer id="5861" entityId="f3181dca-208e-498d-a4ee-d69781d40030" name="Enrichment" path="Macallan_2003|Organism|Lumen|Feces|D2Glucose|Enrichment" persistable="1" formulaId="5862"/>
		<Observer id="5863" entityId="038d4703-757e-4346-b962-04973d58d112" name="Total_Glucose" path="Macallan_2003|Organism|Lumen|Feces|D2Glucose|Total_Glucose" unit="µmol/l" persistable="1" formulaId="5864"/>
		<Observer id="5929" entityId="a7c92c7b-90af-43f5-a821-ebcd490d7b0b" name="Conc." path="Macallan_2003|Organism|Stomach|Plasma|Glucose|Conc." unit="µmol/l" persistable="1" formulaId="5930"/>
		<Observer id="5931" entityId="285d9be8-6e6c-4328-b705-d5a51d737bdd" name="Enrichment" path="Macallan_2003|Organism|Stomach|Plasma|Glucose|Enrichment" persistable="1" formulaId="5933"/>
		<Observer id="5934" entityId="302ede27-b5fb-461f-9d22-1c6e9cd74592" name="Total_Glucose" path="Macallan_2003|Organism|Stomach|Plasma|Glucose|Total_Glucose" unit="µmol/l" persistable="1" formulaId="5935"/>
		<Observer id="5941" entityId="17ed9425-4f0b-4670-bd4f-865790cee82a" name="Conc." path="Macallan_2003|Organism|Stomach|Plasma|Insulin|Conc." unit="µmol/l" persistable="1" formulaId="5942"/>
		<Observer id="5948" entityId="7699a3bf-93b4-4cc3-a6e3-a4c7653d6186" name="Conc." path="Macallan_2003|Organism|Stomach|Plasma|Glucagon|Conc." unit="µmol/l" persistable="1" formulaId="5949"/>
		<Observer id="5953" entityId="8c18937a-9729-4d9f-a2ae-b8be19a40bb5" name="Conc." path="Macallan_2003|Organism|Stomach|Plasma|IsPlasma|Conc." unit="µmol/l" persistable="1" formulaId="5954"/>
		<Observer id="5958" entityId="40f15c3a-34ad-49c9-99e5-8a51eafaff70" name="Conc." path="Macallan_2003|Organism|Stomach|Plasma|End-IIR-en|Conc." unit="µmol/l" persistable="1" formulaId="5959"/>
		<Observer id="5964" entityId="9c80101d-e765-4abb-8a96-22d91a563f9c" name="Conc." path="Macallan_2003|Organism|Stomach|Plasma|D2Glucose|Conc." unit="µmol/l" persistable="1" formulaId="5965"/>
		<Observer id="5966" entityId="5238e8a8-ec92-4db1-8c3b-5a4531ebc40d" name="Enrichment" path="Macallan_2003|Organism|Stomach|Plasma|D2Glucose|Enrichment" persistable="1" formulaId="5967"/>
		<Observer id="5968" entityId="9fe5bcf5-9cf6-4cec-8b2e-8797ac54eed0" name="Total_Glucose" path="Macallan_2003|Organism|Stomach|Plasma|D2Glucose|Total_Glucose" unit="µmol/l" persistable="1" formulaId="5969"/>
		<Observer id="6003" entityId="9fa00e81-42a9-4b76-88ec-ec4f5f1977c0" name="Conc." path="Macallan_2003|Organism|Stomach|BloodCells|Glucose|Conc." unit="µmol/l" persistable="1" formulaId="6004"/>
		<Observer id="6005" entityId="15eb892b-8801-4325-9123-967dae2778c8" name="Enrichment" path="Macallan_2003|Organism|Stomach|BloodCells|Glucose|Enrichment" persistable="1" formulaId="6006"/>
		<Observer id="6007" entityId="0001a7ec-f9a4-4ca6-a5cb-eddaf6ec6b90" name="Total_Glucose" path="Macallan_2003|Organism|Stomach|BloodCells|Glucose|Total_Glucose" unit="µmol/l" persistable="1" formulaId="6008"/>
		<Observer id="6015" entityId="4ba53858-0064-4b69-90ff-5a9264fc1839" name="Conc." path="Macallan_2003|Organism|Stomach|BloodCells|Hexokinase|Conc." unit="µmol/l" persistable="1" formulaId="6016"/>
		<Observer id="6020" entityId="b46fb54d-1d96-4f84-8680-db06d33f5f10" name="Conc." path="Macallan_2003|Organism|Stomach|BloodCells|Glucose-Hexokinase Metabolite|Conc." unit="µmol/l" persistable="1" formulaId="6021"/>
		<Observer id="6027" entityId="2bedf6cd-1c2b-4d57-aa92-43ef6dc6d6b3" name="Conc." path="Macallan_2003|Organism|Stomach|BloodCells|Insulin|Conc." unit="µmol/l" persistable="1" formulaId="6028"/>
		<Observer id="6034" entityId="68335eed-f36d-44c8-b1dd-a6f87b10d6eb" name="Conc." path="Macallan_2003|Organism|Stomach|BloodCells|Glucagon|Conc." unit="µmol/l" persistable="1" formulaId="6035"/>
		<Observer id="6039" entityId="90cdc2bb-1b00-4697-8344-a18742293883" name="Conc." path="Macallan_2003|Organism|Stomach|BloodCells|End-IIR-en|Conc." unit="µmol/l" persistable="1" formulaId="6040"/>
		<Observer id="6044" entityId="418039bf-9909-4642-974d-141a62adc872" name="Conc." path="Macallan_2003|Organism|Stomach|BloodCells|D2Glucose|Conc." unit="µmol/l" persistable="1" formulaId="6045"/>
		<Observer id="6046" entityId="0319ca0a-0c4c-46ec-8444-432f29278df5" name="Enrichment" path="Macallan_2003|Organism|Stomach|BloodCells|D2Glucose|Enrichment" persistable="1" formulaId="6047"/>
		<Observer id="6048" entityId="88b930a8-94b2-4781-acd4-09c6e26ac16d" name="Total_Glucose" path="Macallan_2003|Organism|Stomach|BloodCells|D2Glucose|Total_Glucose" unit="µmol/l" persistable="1" formulaId="6049"/>
		<Observer id="6053" entityId="a2ef4026-8e8e-4cb3-be65-52688979b06a" name="Conc." path="Macallan_2003|Organism|Stomach|BloodCells|Glucose-Hexokinase Metabolite_Ex|Conc." unit="µmol/l" persistable="1" formulaId="6054"/>
		<Observer id="6072" entityId="b7d143cf-22bf-4ab7-8586-eaf6fade0cc5" name="Conc." path="Macallan_2003|Organism|Stomach|Interstitial|Glucose|Conc." unit="µmol/l" persistable="1" formulaId="6073"/>
		<Observer id="6074" entityId="4e261ad8-c579-435a-9fd6-8beec42b2aa6" name="Enrichment" path="Macallan_2003|Organism|Stomach|Interstitial|Glucose|Enrichment" persistable="1" formulaId="6076"/>
		<Observer id="6077" entityId="fd324db0-0ff7-4c81-9bec-4ce1ee78ff23" name="Total_Glucose" path="Macallan_2003|Organism|Stomach|Interstitial|Glucose|Total_Glucose" unit="µmol/l" persistable="1" formulaId="6078"/>
		<Observer id="6085" entityId="8cc2a9ac-a14b-4ab0-8cf9-79b319adacc1" name="Conc." path="Macallan_2003|Organism|Stomach|Interstitial|Insulin|Conc." unit="µmol/l" persistable="1" formulaId="6086"/>
		<Observer id="6093" entityId="29140ba3-a739-455f-a0bf-d4972b3f9fcf" name="Conc." path="Macallan_2003|Organism|Stomach|Interstitial|Glucagon|Conc." unit="µmol/l" persistable="1" formulaId="6094"/>
		<Observer id="6098" entityId="a8f42856-8ad6-475b-8107-6615d9834c61" name="Conc." path="Macallan_2003|Organism|Stomach|Interstitial|IsMembrane|Conc." unit="µmol/l" persistable="1" formulaId="6099"/>
		<Observer id="6103" entityId="bba55cb0-1c53-4d69-a35f-f65886d5719a" name="Conc." path="Macallan_2003|Organism|Stomach|Interstitial|End-IIR-en|Conc." unit="µmol/l" persistable="1" formulaId="6104"/>
		<Observer id="6110" entityId="ac52ec0d-35a2-4fd2-ba7c-1a3d5ed8e3c9" name="Conc." path="Macallan_2003|Organism|Stomach|Interstitial|D2Glucose|Conc." unit="µmol/l" persistable="1" formulaId="6111"/>
		<Observer id="6112" entityId="7532ba06-754d-4ea7-b3dc-e16d44fd828e" name="Enrichment" path="Macallan_2003|Organism|Stomach|Interstitial|D2Glucose|Enrichment" persistable="1" formulaId="6113"/>
		<Observer id="6114" entityId="708eafab-9b52-481c-b143-f1364d1c64b7" name="Total_Glucose" path="Macallan_2003|Organism|Stomach|Interstitial|D2Glucose|Total_Glucose" unit="µmol/l" persistable="1" formulaId="6115"/>
		<Observer id="6137" entityId="a8f611c6-e6ee-424d-8e1f-917984d06efc" name="Conc." path="Macallan_2003|Organism|Stomach|Intracellular|Glucose|Conc." unit="µmol/l" persistable="1" formulaId="6138"/>
		<Observer id="6139" entityId="835a17dd-f0ed-4212-bcd5-8e376fc67ce1" name="Enrichment" path="Macallan_2003|Organism|Stomach|Intracellular|Glucose|Enrichment" persistable="1" formulaId="6140"/>
		<Observer id="6141" entityId="e8d361f6-64ed-4142-b72e-e7833b0917b9" name="Total_Glucose" path="Macallan_2003|Organism|Stomach|Intracellular|Glucose|Total_Glucose" unit="µmol/l" persistable="1" formulaId="6142"/>
		<Observer id="6149" entityId="e4b60983-fbc4-4b6c-92e1-5fac4113a7e0" name="Conc." path="Macallan_2003|Organism|Stomach|Intracellular|Hexokinase|Conc." unit="µmol/l" persistable="1" formulaId="6150"/>
		<Observer id="6154" entityId="e645ead3-6dd0-487e-9aaf-e48685bcc43c" name="Conc." path="Macallan_2003|Organism|Stomach|Intracellular|Glucose-Hexokinase Metabolite|Conc." unit="µmol/l" persistable="1" formulaId="6155"/>
		<Observer id="6162" entityId="7ac84d6f-924e-4216-8a6e-bd687d449b7f" name="Conc." path="Macallan_2003|Organism|Stomach|Intracellular|Insulin|Conc." unit="µmol/l" persistable="1" formulaId="6163"/>
		<Observer id="6170" entityId="afdf4820-c357-4ef0-b373-7d8fa4798695" name="Conc." path="Macallan_2003|Organism|Stomach|Intracellular|Glucagon|Conc." unit="µmol/l" persistable="1" formulaId="6171"/>
		<Observer id="6175" entityId="47ac2eef-86f0-4456-a960-e7dad391ccef" name="Conc." path="Macallan_2003|Organism|Stomach|Intracellular|IsCytosol|Conc." unit="µmol/l" persistable="1" formulaId="6176"/>
		<Observer id="6180" entityId="765f6500-86d6-44e9-ac22-1314eaa9c150" name="Conc." path="Macallan_2003|Organism|Stomach|Intracellular|PTP|Conc." unit="µmol/l" persistable="1" formulaId="6181"/>
		<Observer id="6185" entityId="3eeff134-b455-4d09-af1c-e031e1040c01" name="Conc." path="Macallan_2003|Organism|Stomach|Intracellular|End-IIR-en|Conc." unit="µmol/l" persistable="1" formulaId="6186"/>
		<Observer id="6191" entityId="2862c403-a30e-4ae1-b0d8-c42a47413581" name="Conc." path="Macallan_2003|Organism|Stomach|Intracellular|D2Glucose|Conc." unit="µmol/l" persistable="1" formulaId="6192"/>
		<Observer id="6193" entityId="10afe542-eda3-472d-83fa-da055b73d6f0" name="Enrichment" path="Macallan_2003|Organism|Stomach|Intracellular|D2Glucose|Enrichment" persistable="1" formulaId="6194"/>
		<Observer id="6195" entityId="e9fc04a4-a322-42fd-824a-3bb50cbcaa07" name="Total_Glucose" path="Macallan_2003|Organism|Stomach|Intracellular|D2Glucose|Total_Glucose" unit="µmol/l" persistable="1" formulaId="6196"/>
		<Observer id="6200" entityId="2d1a9f87-4f7d-4365-948c-5d130ea07a0d" name="Conc." path="Macallan_2003|Organism|Stomach|Intracellular|Glucose-Hexokinase Metabolite_Ex|Conc." unit="µmol/l" persistable="1" formulaId="6201"/>
		<Observer id="6218" entityId="2aff3916-cd94-4925-98a0-c54d4155d1f3" name="Conc." path="Macallan_2003|Organism|Stomach|Endosome|Glucose|Conc." unit="µmol/l" persistable="1" formulaId="6219"/>
		<Observer id="6220" entityId="4ff2712f-f162-4ce8-a858-7e7312aaea29" name="Enrichment" path="Macallan_2003|Organism|Stomach|Endosome|Glucose|Enrichment" persistable="1" formulaId="6222"/>
		<Observer id="6223" entityId="e8577658-b674-42ce-9c4e-55d8f2efd3ab" name="Total_Glucose" path="Macallan_2003|Organism|Stomach|Endosome|Glucose|Total_Glucose" unit="µmol/l" persistable="1" formulaId="6224"/>
		<Observer id="6229" entityId="87c6fcb0-fb52-4609-947b-c9373defa4d5" name="Conc." path="Macallan_2003|Organism|Stomach|Endosome|Insulin|Conc." unit="µmol/l" persistable="1" formulaId="6230"/>
		<Observer id="6235" entityId="caa37f65-a177-4360-bcf2-906bc0af3be6" name="Conc." path="Macallan_2003|Organism|Stomach|Endosome|Glucagon|Conc." unit="µmol/l" persistable="1" formulaId="6236"/>
		<Observer id="6239" entityId="4f338fa0-0294-4d52-a6d6-95ac5a06fd22" name="Conc." path="Macallan_2003|Organism|Stomach|Endosome|End-IIR|Conc." unit="µmol/l" persistable="1" formulaId="6240"/>
		<Observer id="6243" entityId="71b0ce26-902d-459e-87ad-cef8df78941f" name="Conc." path="Macallan_2003|Organism|Stomach|Endosome|End-IIR-p|Conc." unit="µmol/l" persistable="1" formulaId="6244"/>
		<Observer id="6248" entityId="28646773-b3c2-46bf-bcae-a970775aa593" name="Conc." path="Macallan_2003|Organism|Stomach|Endosome|End-IR-en|Conc." unit="µmol/l" persistable="1" formulaId="6249"/>
		<Observer id="6252" entityId="e3c4b1fd-96e1-418a-83b2-384fbdae6a91" name="Conc." path="Macallan_2003|Organism|Stomach|Endosome|End-IIR-p-en|Conc." unit="µmol/l" persistable="1" formulaId="6253"/>
		<Observer id="6256" entityId="89f1e9aa-fccf-4528-a9b5-71e1b4a23c90" name="Conc." path="Macallan_2003|Organism|Stomach|Endosome|PTP|Conc." unit="µmol/l" persistable="1" formulaId="6257"/>
		<Observer id="6264" entityId="5353e268-b070-4761-9757-66e1a80f8308" name="Conc." path="Macallan_2003|Organism|Stomach|Endosome|End-IR|Conc." unit="µmol/l" persistable="1" formulaId="6265"/>
		<Observer id="6269" entityId="39447ca0-5d4e-4a4a-a7aa-727dbedf5824" name="Conc." path="Macallan_2003|Organism|Stomach|Endosome|End-IIR-en|Conc." unit="µmol/l" persistable="1" formulaId="6270"/>
		<Observer id="6274" entityId="331e2870-4979-4990-b658-cf3c7c81d98a" name="Conc." path="Macallan_2003|Organism|Stomach|Endosome|D2Glucose|Conc." unit="µmol/l" persistable="1" formulaId="6275"/>
		<Observer id="6276" entityId="b95b60bb-bb24-45cd-9bcf-781162899490" name="Enrichment" path="Macallan_2003|Organism|Stomach|Endosome|D2Glucose|Enrichment" persistable="1" formulaId="6277"/>
		<Observer id="6278" entityId="c668ddca-e058-4103-896b-92529d0b2b69" name="Total_Glucose" path="Macallan_2003|Organism|Stomach|Endosome|D2Glucose|Total_Glucose" unit="µmol/l" persistable="1" formulaId="6279"/>
		<Observer id="6302" entityId="3ea603f8-1b9a-4269-8e2e-cc0f841850d8" name="Conc." path="Macallan_2003|Organism|Stomach|EndosomalClearance|Glucose|Conc." unit="µmol/l" persistable="1" formulaId="6303"/>
		<Observer id="6304" entityId="22ba83cf-8de3-41ab-93cc-421f4db48089" name="Enrichment" path="Macallan_2003|Organism|Stomach|EndosomalClearance|Glucose|Enrichment" persistable="1" formulaId="6306"/>
		<Observer id="6307" entityId="5c31ec1e-70a7-4541-89c8-6cab4d1f4b9b" name="Total_Glucose" path="Macallan_2003|Organism|Stomach|EndosomalClearance|Glucose|Total_Glucose" unit="µmol/l" persistable="1" formulaId="6308"/>
		<Observer id="6312" entityId="87830b74-4e39-4ac2-8da5-b3132564f66b" name="Conc." path="Macallan_2003|Organism|Stomach|EndosomalClearance|Insulin|Conc." unit="µmol/l" persistable="1" formulaId="6313"/>
		<Observer id="6317" entityId="ae029b0f-c38e-4870-be33-daff5eeadf86" name="Conc." path="Macallan_2003|Organism|Stomach|EndosomalClearance|Glucagon|Conc." unit="µmol/l" persistable="1" formulaId="6318"/>
		<Observer id="6322" entityId="ac6a7a59-d18e-49fb-941c-ca290e6a9152" name="Conc." path="Macallan_2003|Organism|Stomach|EndosomalClearance|End-IIR-en|Conc." unit="µmol/l" persistable="1" formulaId="6323"/>
		<Observer id="6326" entityId="5925df02-eee8-4144-970b-a03d8edbb1de" name="Conc." path="Macallan_2003|Organism|Stomach|EndosomalClearance|D2Glucose|Conc." unit="µmol/l" persistable="1" formulaId="6327"/>
		<Observer id="6328" entityId="b2d516ce-a948-45d4-baa8-6ac811085de5" name="Enrichment" path="Macallan_2003|Organism|Stomach|EndosomalClearance|D2Glucose|Enrichment" persistable="1" formulaId="6329"/>
		<Observer id="6330" entityId="6cdb9cae-c9b3-464f-a3fe-b8608a3a8051" name="Total_Glucose" path="Macallan_2003|Organism|Stomach|EndosomalClearance|D2Glucose|Total_Glucose" unit="µmol/l" persistable="1" formulaId="6331"/>
		<Observer id="6332" entityId="50da4aa6-fd97-40b2-bd87-c7077449d91e" name="Obs_Metabolization" path="Macallan_2003|Organism|Stomach|Glucose|Obs_Metabolization" unit="µmol/min" persistable="1" formulaId="6333"/>
		<Observer id="6334" entityId="258f26e6-c6ab-43f3-a767-78f9cffe93fd" name="Obs_I-int/pls-Grad" path="Macallan_2003|Organism|Stomach|Insulin|Obs_I-int/pls-Grad" persistable="1" formulaId="6335"/>
		<Observer id="6436" entityId="a14ef2dc-1057-4c44-a201-3548a69999b9" name="Conc." path="Macallan_2003|Organism|SmallIntestine|Plasma|Glucose|Conc." unit="µmol/l" persistable="1" formulaId="6437"/>
		<Observer id="6438" entityId="e4d0607e-1b18-4be0-81a5-76ee3ab3be3c" name="Enrichment" path="Macallan_2003|Organism|SmallIntestine|Plasma|Glucose|Enrichment" persistable="1" formulaId="6440"/>
		<Observer id="6441" entityId="fec1b88e-b566-4719-bb20-75e1a4b3f2df" name="Total_Glucose" path="Macallan_2003|Organism|SmallIntestine|Plasma|Glucose|Total_Glucose" unit="µmol/l" persistable="1" formulaId="6442"/>
		<Observer id="6448" entityId="c993e2ec-6444-4a8b-8197-4621eb5a4599" name="Conc." path="Macallan_2003|Organism|SmallIntestine|Plasma|Insulin|Conc." unit="µmol/l" persistable="1" formulaId="6449"/>
		<Observer id="6455" entityId="cee650df-03f2-43be-a0af-63808e967906" name="Conc." path="Macallan_2003|Organism|SmallIntestine|Plasma|Glucagon|Conc." unit="µmol/l" persistable="1" formulaId="6456"/>
		<Observer id="6460" entityId="c5857385-3fe9-4599-8262-e0a69c1c43fa" name="Conc." path="Macallan_2003|Organism|SmallIntestine|Plasma|IsPlasma|Conc." unit="µmol/l" persistable="1" formulaId="6461"/>
		<Observer id="6465" entityId="2a699942-cb52-4432-946d-88e7f1b07706" name="Conc." path="Macallan_2003|Organism|SmallIntestine|Plasma|End-IIR-en|Conc." unit="µmol/l" persistable="1" formulaId="6466"/>
		<Observer id="6471" entityId="08bb4349-9e11-47cc-aa12-3299e6e8be90" name="Conc." path="Macallan_2003|Organism|SmallIntestine|Plasma|D2Glucose|Conc." unit="µmol/l" persistable="1" formulaId="6472"/>
		<Observer id="6473" entityId="0cb9186d-3cd4-4953-9f38-c620a7af3499" name="Enrichment" path="Macallan_2003|Organism|SmallIntestine|Plasma|D2Glucose|Enrichment" persistable="1" formulaId="6474"/>
		<Observer id="6475" entityId="c164f822-5239-4cdf-8569-844faca1bc2a" name="Total_Glucose" path="Macallan_2003|Organism|SmallIntestine|Plasma|D2Glucose|Total_Glucose" unit="µmol/l" persistable="1" formulaId="6476"/>
		<Observer id="6510" entityId="1fec40f6-d4ff-4348-9776-f251eb954d29" name="Conc." path="Macallan_2003|Organism|SmallIntestine|BloodCells|Glucose|Conc." unit="µmol/l" persistable="1" formulaId="6511"/>
		<Observer id="6512" entityId="261afeab-1f6f-4349-9fe6-bf12edaef353" name="Enrichment" path="Macallan_2003|Organism|SmallIntestine|BloodCells|Glucose|Enrichment" persistable="1" formulaId="6513"/>
		<Observer id="6514" entityId="67f29dd5-adab-446b-8c98-1c3dd7154a41" name="Total_Glucose" path="Macallan_2003|Organism|SmallIntestine|BloodCells|Glucose|Total_Glucose" unit="µmol/l" persistable="1" formulaId="6515"/>
		<Observer id="6522" entityId="f6ba0a8c-58f2-44a1-bbaf-fcd77e4ebc76" name="Conc." path="Macallan_2003|Organism|SmallIntestine|BloodCells|Hexokinase|Conc." unit="µmol/l" persistable="1" formulaId="6523"/>
		<Observer id="6527" entityId="e297f46e-599b-42a3-8b12-0ddecf7b494a" name="Conc." path="Macallan_2003|Organism|SmallIntestine|BloodCells|Glucose-Hexokinase Metabolite|Conc." unit="µmol/l" persistable="1" formulaId="6528"/>
		<Observer id="6534" entityId="cb275b79-e412-40c3-a9c8-ab1f6d623b0d" name="Conc." path="Macallan_2003|Organism|SmallIntestine|BloodCells|Insulin|Conc." unit="µmol/l" persistable="1" formulaId="6535"/>
		<Observer id="6541" entityId="c531f645-3191-4a8f-bd52-522b1028b738" name="Conc." path="Macallan_2003|Organism|SmallIntestine|BloodCells|Glucagon|Conc." unit="µmol/l" persistable="1" formulaId="6542"/>
		<Observer id="6546" entityId="ba6756ef-910b-4200-8308-2e7b59744890" name="Conc." path="Macallan_2003|Organism|SmallIntestine|BloodCells|End-IIR-en|Conc." unit="µmol/l" persistable="1" formulaId="6547"/>
		<Observer id="6551" entityId="bcbd8809-e580-4945-9b26-06ebe34a105f" name="Conc." path="Macallan_2003|Organism|SmallIntestine|BloodCells|D2Glucose|Conc." unit="µmol/l" persistable="1" formulaId="6552"/>
		<Observer id="6553" entityId="3060fcef-06b6-402d-adda-1d85c0ba309a" name="Enrichment" path="Macallan_2003|Organism|SmallIntestine|BloodCells|D2Glucose|Enrichment" persistable="1" formulaId="6554"/>
		<Observer id="6555" entityId="ae867804-f800-401d-b4cf-88124be8abf1" name="Total_Glucose" path="Macallan_2003|Organism|SmallIntestine|BloodCells|D2Glucose|Total_Glucose" unit="µmol/l" persistable="1" formulaId="6556"/>
		<Observer id="6560" entityId="87c8c5ef-aff2-4e83-9e16-26f48ab14000" name="Conc." path="Macallan_2003|Organism|SmallIntestine|BloodCells|Glucose-Hexokinase Metabolite_Ex|Conc." unit="µmol/l" persistable="1" formulaId="6561"/>
		<Observer id="6579" entityId="d4dec7b1-2912-4547-9586-3b93a4d22959" name="Conc." path="Macallan_2003|Organism|SmallIntestine|Interstitial|Glucose|Conc." unit="µmol/l" persistable="1" formulaId="6580"/>
		<Observer id="6581" entityId="c320e9e1-6307-44cb-bbcf-5bc996988cb6" name="Enrichment" path="Macallan_2003|Organism|SmallIntestine|Interstitial|Glucose|Enrichment" persistable="1" formulaId="6583"/>
		<Observer id="6584" entityId="62d4ad21-aeae-4c22-844a-46c163ef4e6b" name="Total_Glucose" path="Macallan_2003|Organism|SmallIntestine|Interstitial|Glucose|Total_Glucose" unit="µmol/l" persistable="1" formulaId="6585"/>
		<Observer id="6592" entityId="2d11eed1-0310-42aa-8c2d-7349f70f517f" name="Conc." path="Macallan_2003|Organism|SmallIntestine|Interstitial|Insulin|Conc." unit="µmol/l" persistable="1" formulaId="6593"/>
		<Observer id="6600" entityId="beb217c1-1240-4fec-b2f2-244f3e8e20d5" name="Conc." path="Macallan_2003|Organism|SmallIntestine|Interstitial|Glucagon|Conc." unit="µmol/l" persistable="1" formulaId="6601"/>
		<Observer id="6605" entityId="6df14869-821d-4cbc-a411-24905d510255" name="Conc." path="Macallan_2003|Organism|SmallIntestine|Interstitial|IsMembrane|Conc." unit="µmol/l" persistable="1" formulaId="6606"/>
		<Observer id="6610" entityId="05b7637d-f056-48b4-85cf-809d4635ea96" name="Conc." path="Macallan_2003|Organism|SmallIntestine|Interstitial|End-IIR-en|Conc." unit="µmol/l" persistable="1" formulaId="6611"/>
		<Observer id="6617" entityId="09b99c70-33fa-4416-870f-f0eb92f2ef51" name="Conc." path="Macallan_2003|Organism|SmallIntestine|Interstitial|D2Glucose|Conc." unit="µmol/l" persistable="1" formulaId="6618"/>
		<Observer id="6619" entityId="42e2944d-a96a-4eff-9ce1-8b988145d030" name="Enrichment" path="Macallan_2003|Organism|SmallIntestine|Interstitial|D2Glucose|Enrichment" persistable="1" formulaId="6620"/>
		<Observer id="6621" entityId="1091ccbe-a740-4ee2-873b-9aaaf70c9ea1" name="Total_Glucose" path="Macallan_2003|Organism|SmallIntestine|Interstitial|D2Glucose|Total_Glucose" unit="µmol/l" persistable="1" formulaId="6622"/>
		<Observer id="6680" entityId="44fe2ad7-d8f2-4f3b-bbb6-3e847539beb6" name="Conc." path="Macallan_2003|Organism|SmallIntestine|Intracellular|Glucose|Conc." unit="µmol/l" persistable="1" formulaId="6681"/>
		<Observer id="6682" entityId="3354c505-5f0f-43aa-8740-3428139be40f" name="Enrichment" path="Macallan_2003|Organism|SmallIntestine|Intracellular|Glucose|Enrichment" persistable="1" formulaId="6683"/>
		<Observer id="6684" entityId="4a8c5949-f3a8-46a1-b1bc-e6ec09d821db" name="Total_Glucose" path="Macallan_2003|Organism|SmallIntestine|Intracellular|Glucose|Total_Glucose" unit="µmol/l" persistable="1" formulaId="6685"/>
		<Observer id="6692" entityId="9cf898e3-140a-4dac-9aae-d4133b0c8379" name="Conc." path="Macallan_2003|Organism|SmallIntestine|Intracellular|Hexokinase|Conc." unit="µmol/l" persistable="1" formulaId="6693"/>
		<Observer id="6697" entityId="bd37ab39-8455-4424-8373-aa68dd1df35c" name="Conc." path="Macallan_2003|Organism|SmallIntestine|Intracellular|Glucose-Hexokinase Metabolite|Conc." unit="µmol/l" persistable="1" formulaId="6698"/>
		<Observer id="6705" entityId="09de3d9a-7665-45ce-bfb5-431f4c0d8b5a" name="Conc." path="Macallan_2003|Organism|SmallIntestine|Intracellular|Insulin|Conc." unit="µmol/l" persistable="1" formulaId="6706"/>
		<Observer id="6713" entityId="c7558522-16a1-4fe3-b4e9-d0c07ad4e57b" name="Conc." path="Macallan_2003|Organism|SmallIntestine|Intracellular|Glucagon|Conc." unit="µmol/l" persistable="1" formulaId="6714"/>
		<Observer id="6718" entityId="2976c9f9-476b-443a-b507-45f0a00c5e33" name="Conc." path="Macallan_2003|Organism|SmallIntestine|Intracellular|IsCytosol|Conc." unit="µmol/l" persistable="1" formulaId="6719"/>
		<Observer id="6723" entityId="68ac3896-cc4b-41b2-a588-6aa8a0b4d8ff" name="Conc." path="Macallan_2003|Organism|SmallIntestine|Intracellular|PTP|Conc." unit="µmol/l" persistable="1" formulaId="6724"/>
		<Observer id="6728" entityId="c25a6e82-d220-4ae9-b356-dbc13a91202b" name="Conc." path="Macallan_2003|Organism|SmallIntestine|Intracellular|End-IIR-en|Conc." unit="µmol/l" persistable="1" formulaId="6729"/>
		<Observer id="6734" entityId="8695fa70-6461-4a9a-a22a-247a24d7af48" name="Conc." path="Macallan_2003|Organism|SmallIntestine|Intracellular|D2Glucose|Conc." unit="µmol/l" persistable="1" formulaId="6735"/>
		<Observer id="6736" entityId="bbd3da20-5dcc-4d06-b9ea-958194e4bce1" name="Enrichment" path="Macallan_2003|Organism|SmallIntestine|Intracellular|D2Glucose|Enrichment" persistable="1" formulaId="6737"/>
		<Observer id="6738" entityId="11f06aa1-7225-4269-9baa-219579f0ff8f" name="Total_Glucose" path="Macallan_2003|Organism|SmallIntestine|Intracellular|D2Glucose|Total_Glucose" unit="µmol/l" persistable="1" formulaId="6739"/>
		<Observer id="6743" entityId="f8c63c47-8740-49d8-acff-7912448c7f7f" name="Conc." path="Macallan_2003|Organism|SmallIntestine|Intracellular|Glucose-Hexokinase Metabolite_Ex|Conc." unit="µmol/l" persistable="1" formulaId="6744"/>
		<Observer id="6761" entityId="c89f0ab4-595a-4484-a568-dcc2bad413f4" name="Conc." path="Macallan_2003|Organism|SmallIntestine|Endosome|Glucose|Conc." unit="µmol/l" persistable="1" formulaId="6762"/>
		<Observer id="6763" entityId="42f93664-5467-489c-b06d-6d2cfab1a427" name="Enrichment" path="Macallan_2003|Organism|SmallIntestine|Endosome|Glucose|Enrichment" persistable="1" formulaId="6765"/>
		<Observer id="6766" entityId="1bc4bd57-6dde-4cf4-a086-253962d43130" name="Total_Glucose" path="Macallan_2003|Organism|SmallIntestine|Endosome|Glucose|Total_Glucose" unit="µmol/l" persistable="1" formulaId="6767"/>
		<Observer id="6772" entityId="f516c188-5508-4ae6-b2b2-59fa22c0e4ef" name="Conc." path="Macallan_2003|Organism|SmallIntestine|Endosome|Insulin|Conc." unit="µmol/l" persistable="1" formulaId="6773"/>
		<Observer id="6778" entityId="a366223b-6953-4f39-92a1-92ea97440edf" name="Conc." path="Macallan_2003|Organism|SmallIntestine|Endosome|Glucagon|Conc." unit="µmol/l" persistable="1" formulaId="6779"/>
		<Observer id="6782" entityId="34101e1c-295b-4fe8-af1d-31d5830db585" name="Conc." path="Macallan_2003|Organism|SmallIntestine|Endosome|End-IIR|Conc." unit="µmol/l" persistable="1" formulaId="6783"/>
		<Observer id="6786" entityId="5c934fc7-515f-4b1e-87e3-75e6a431da29" name="Conc." path="Macallan_2003|Organism|SmallIntestine|Endosome|End-IIR-p|Conc." unit="µmol/l" persistable="1" formulaId="6787"/>
		<Observer id="6791" entityId="ff0f3e2c-337b-4b56-b732-4dd5dc14477b" name="Conc." path="Macallan_2003|Organism|SmallIntestine|Endosome|End-IR-en|Conc." unit="µmol/l" persistable="1" formulaId="6792"/>
		<Observer id="6795" entityId="c2c287cb-613c-473a-af60-56c07e7331e3" name="Conc." path="Macallan_2003|Organism|SmallIntestine|Endosome|End-IIR-p-en|Conc." unit="µmol/l" persistable="1" formulaId="6796"/>
		<Observer id="6799" entityId="ece5b7a2-112d-4507-973e-97a849fe6208" name="Conc." path="Macallan_2003|Organism|SmallIntestine|Endosome|PTP|Conc." unit="µmol/l" persistable="1" formulaId="6800"/>
		<Observer id="6807" entityId="80f6983a-6ef8-486b-b590-29afbf1ea668" name="Conc." path="Macallan_2003|Organism|SmallIntestine|Endosome|End-IR|Conc." unit="µmol/l" persistable="1" formulaId="6808"/>
		<Observer id="6812" entityId="c2198c6c-ea05-4ae2-bc83-28964569b5c2" name="Conc." path="Macallan_2003|Organism|SmallIntestine|Endosome|End-IIR-en|Conc." unit="µmol/l" persistable="1" formulaId="6813"/>
		<Observer id="6817" entityId="c99d02fb-0527-4c30-8bd9-f002778054c9" name="Conc." path="Macallan_2003|Organism|SmallIntestine|Endosome|D2Glucose|Conc." unit="µmol/l" persistable="1" formulaId="6818"/>
		<Observer id="6819" entityId="4115dcb0-fc39-435d-b06f-f05eed7b48c4" name="Enrichment" path="Macallan_2003|Organism|SmallIntestine|Endosome|D2Glucose|Enrichment" persistable="1" formulaId="6820"/>
		<Observer id="6821" entityId="213e8f7d-f3d7-4b88-8c99-855d4cb5eb1e" name="Total_Glucose" path="Macallan_2003|Organism|SmallIntestine|Endosome|D2Glucose|Total_Glucose" unit="µmol/l" persistable="1" formulaId="6822"/>
		<Observer id="6845" entityId="3c1711d0-167f-460d-9fd8-480ba878ae2e" name="Conc." path="Macallan_2003|Organism|SmallIntestine|EndosomalClearance|Glucose|Conc." unit="µmol/l" persistable="1" formulaId="6846"/>
		<Observer id="6847" entityId="f1ae7ab2-c247-489d-98bf-d358afe4ba8f" name="Enrichment" path="Macallan_2003|Organism|SmallIntestine|EndosomalClearance|Glucose|Enrichment" persistable="1" formulaId="6849"/>
		<Observer id="6850" entityId="42bbc403-259c-444b-8b1e-92d9d4765b7d" name="Total_Glucose" path="Macallan_2003|Organism|SmallIntestine|EndosomalClearance|Glucose|Total_Glucose" unit="µmol/l" persistable="1" formulaId="6851"/>
		<Observer id="6855" entityId="16a1d64e-300a-4d21-bf46-7fd974beabf7" name="Conc." path="Macallan_2003|Organism|SmallIntestine|EndosomalClearance|Insulin|Conc." unit="µmol/l" persistable="1" formulaId="6856"/>
		<Observer id="6860" entityId="6c8aa498-0a05-4242-b973-96a9fb31d917" name="Conc." path="Macallan_2003|Organism|SmallIntestine|EndosomalClearance|Glucagon|Conc." unit="µmol/l" persistable="1" formulaId="6861"/>
		<Observer id="6865" entityId="559200c6-e9ab-48e8-84ee-f0ee37fa213a" name="Conc." path="Macallan_2003|Organism|SmallIntestine|EndosomalClearance|End-IIR-en|Conc." unit="µmol/l" persistable="1" formulaId="6866"/>
		<Observer id="6869" entityId="c10e5884-98ef-4635-bf5e-f07e1d124e01" name="Conc." path="Macallan_2003|Organism|SmallIntestine|EndosomalClearance|D2Glucose|Conc." unit="µmol/l" persistable="1" formulaId="6870"/>
		<Observer id="6871" entityId="9ff37a9b-6cdd-4a1f-bf04-51e17d1a89e6" name="Enrichment" path="Macallan_2003|Organism|SmallIntestine|EndosomalClearance|D2Glucose|Enrichment" persistable="1" formulaId="6872"/>
		<Observer id="6873" entityId="af2400aa-aae5-444b-a550-156e7040dda0" name="Total_Glucose" path="Macallan_2003|Organism|SmallIntestine|EndosomalClearance|D2Glucose|Total_Glucose" unit="µmol/l" persistable="1" formulaId="6874"/>
		<Observer id="6938" entityId="93481e13-f56f-4452-bab8-2c264420e56a" name="Conc." path="Macallan_2003|Organism|SmallIntestine|Mucosa|Duodenum|Plasma|Glucose|Conc." unit="µmol/l" persistable="1" formulaId="6939"/>
		<Observer id="6940" entityId="8d08fb47-bc7b-40e5-8660-0ca19bdb15f5" name="Enrichment" path="Macallan_2003|Organism|SmallIntestine|Mucosa|Duodenum|Plasma|Glucose|Enrichment" persistable="1" formulaId="6942"/>
		<Observer id="6943" entityId="f140d137-8acc-465e-b67a-05d1be036e5a" name="Total_Glucose" path="Macallan_2003|Organism|SmallIntestine|Mucosa|Duodenum|Plasma|Glucose|Total_Glucose" unit="µmol/l" persistable="1" formulaId="6944"/>
		<Observer id="6950" entityId="044719e9-c06a-4222-b923-d134e5ca01a6" name="Conc." path="Macallan_2003|Organism|SmallIntestine|Mucosa|Duodenum|Plasma|Insulin|Conc." unit="µmol/l" persistable="1" formulaId="6951"/>
		<Observer id="6957" entityId="860d44d1-1cd5-4394-9964-59051bf33434" name="Conc." path="Macallan_2003|Organism|SmallIntestine|Mucosa|Duodenum|Plasma|Glucagon|Conc." unit="µmol/l" persistable="1" formulaId="6958"/>
		<Observer id="6962" entityId="3bd1b8d3-5bb1-46f7-8095-da4fde5a7294" name="Conc." path="Macallan_2003|Organism|SmallIntestine|Mucosa|Duodenum|Plasma|End-IIR-en|Conc." unit="µmol/l" persistable="1" formulaId="6963"/>
		<Observer id="6968" entityId="5e6e1ae8-fff5-4614-a7e9-ab14fa927c9b" name="Conc." path="Macallan_2003|Organism|SmallIntestine|Mucosa|Duodenum|Plasma|D2Glucose|Conc." unit="µmol/l" persistable="1" formulaId="6969"/>
		<Observer id="6970" entityId="66569017-4006-474c-88d1-9794bcbdbf7d" name="Enrichment" path="Macallan_2003|Organism|SmallIntestine|Mucosa|Duodenum|Plasma|D2Glucose|Enrichment" persistable="1" formulaId="6971"/>
		<Observer id="6972" entityId="9ef33407-1f19-4fa2-9279-90742d999137" name="Total_Glucose" path="Macallan_2003|Organism|SmallIntestine|Mucosa|Duodenum|Plasma|D2Glucose|Total_Glucose" unit="µmol/l" persistable="1" formulaId="6973"/>
		<Observer id="6983" entityId="23a1c140-fa26-4b4c-93a4-9cfeb7cd9968" name="Conc." path="Macallan_2003|Organism|SmallIntestine|Mucosa|Duodenum|BloodCells|Glucose|Conc." unit="µmol/l" persistable="1" formulaId="6984"/>
		<Observer id="6985" entityId="a9c6d48a-57a4-48e2-ac37-66593094a96d" name="Enrichment" path="Macallan_2003|Organism|SmallIntestine|Mucosa|Duodenum|BloodCells|Glucose|Enrichment" persistable="1" formulaId="6987"/>
		<Observer id="6988" entityId="6fc299e8-2d8e-43aa-86f2-111f3763ccf9" name="Total_Glucose" path="Macallan_2003|Organism|SmallIntestine|Mucosa|Duodenum|BloodCells|Glucose|Total_Glucose" unit="µmol/l" persistable="1" formulaId="6989"/>
		<Observer id="6995" entityId="7518b7e7-e3de-4854-9443-bd917ada8c8a" name="Conc." path="Macallan_2003|Organism|SmallIntestine|Mucosa|Duodenum|BloodCells|Insulin|Conc." unit="µmol/l" persistable="1" formulaId="6996"/>
		<Observer id="7002" entityId="3efeeb33-eaae-4505-977d-26259e189af0" name="Conc." path="Macallan_2003|Organism|SmallIntestine|Mucosa|Duodenum|BloodCells|Glucagon|Conc." unit="µmol/l" persistable="1" formulaId="7003"/>
		<Observer id="7007" entityId="a5c252b0-27f8-4fc7-99ea-d2a1a0d975b2" name="Conc." path="Macallan_2003|Organism|SmallIntestine|Mucosa|Duodenum|BloodCells|End-IIR-en|Conc." unit="µmol/l" persistable="1" formulaId="7008"/>
		<Observer id="7013" entityId="044a9d73-6846-483f-89a2-98c365e8b0ab" name="Conc." path="Macallan_2003|Organism|SmallIntestine|Mucosa|Duodenum|BloodCells|D2Glucose|Conc." unit="µmol/l" persistable="1" formulaId="7014"/>
		<Observer id="7015" entityId="856266d1-692a-4950-926e-55c8acf47a56" name="Enrichment" path="Macallan_2003|Organism|SmallIntestine|Mucosa|Duodenum|BloodCells|D2Glucose|Enrichment" persistable="1" formulaId="7016"/>
		<Observer id="7017" entityId="8579ee39-28e0-4edb-a7ba-3d4760bbce32" name="Total_Glucose" path="Macallan_2003|Organism|SmallIntestine|Mucosa|Duodenum|BloodCells|D2Glucose|Total_Glucose" unit="µmol/l" persistable="1" formulaId="7018"/>
		<Observer id="7031" entityId="f5d3146a-23ed-4dc2-9894-9ebba1c3835d" name="Conc." path="Macallan_2003|Organism|SmallIntestine|Mucosa|Duodenum|Interstitial|Glucose|Conc." unit="µmol/l" persistable="1" formulaId="7032"/>
		<Observer id="7033" entityId="f7319fe8-4653-424e-954b-a52c1d964c7e" name="Enrichment" path="Macallan_2003|Organism|SmallIntestine|Mucosa|Duodenum|Interstitial|Glucose|Enrichment" persistable="1" formulaId="7035"/>
		<Observer id="7036" entityId="16bd4be2-26bf-4e0f-9ec9-7993e442122c" name="Total_Glucose" path="Macallan_2003|Organism|SmallIntestine|Mucosa|Duodenum|Interstitial|Glucose|Total_Glucose" unit="µmol/l" persistable="1" formulaId="7037"/>
		<Observer id="7044" entityId="93b43e6f-a744-449f-95d6-95cc95e1260c" name="Conc." path="Macallan_2003|Organism|SmallIntestine|Mucosa|Duodenum|Interstitial|Insulin|Conc." unit="µmol/l" persistable="1" formulaId="7045"/>
		<Observer id="7052" entityId="abfe4e2f-861c-4bd5-9af3-b3643a195739" name="Conc." path="Macallan_2003|Organism|SmallIntestine|Mucosa|Duodenum|Interstitial|Glucagon|Conc." unit="µmol/l" persistable="1" formulaId="7053"/>
		<Observer id="7057" entityId="b7836742-be92-4f47-b132-506b3d28060b" name="Conc." path="Macallan_2003|Organism|SmallIntestine|Mucosa|Duodenum|Interstitial|End-IIR-en|Conc." unit="µmol/l" persistable="1" formulaId="7058"/>
		<Observer id="7064" entityId="e3ba88db-d510-4ca0-8adf-7b972f0e26e0" name="Conc." path="Macallan_2003|Organism|SmallIntestine|Mucosa|Duodenum|Interstitial|D2Glucose|Conc." unit="µmol/l" persistable="1" formulaId="7065"/>
		<Observer id="7066" entityId="f548afca-819f-49c7-900c-48b6af99044f" name="Enrichment" path="Macallan_2003|Organism|SmallIntestine|Mucosa|Duodenum|Interstitial|D2Glucose|Enrichment" persistable="1" formulaId="7067"/>
		<Observer id="7068" entityId="08965d25-4105-40a4-8276-4388710b631d" name="Total_Glucose" path="Macallan_2003|Organism|SmallIntestine|Mucosa|Duodenum|Interstitial|D2Glucose|Total_Glucose" unit="µmol/l" persistable="1" formulaId="7069"/>
		<Observer id="7082" entityId="79565cdf-f81b-42f4-82e5-cb8bb9b04f3f" name="Conc." path="Macallan_2003|Organism|SmallIntestine|Mucosa|Duodenum|Intracellular|Glucose|Conc." unit="µmol/l" persistable="1" formulaId="7083"/>
		<Observer id="7084" entityId="f8e0f2e5-9508-4fab-b881-6568c0236f32" name="Enrichment" path="Macallan_2003|Organism|SmallIntestine|Mucosa|Duodenum|Intracellular|Glucose|Enrichment" persistable="1" formulaId="7086"/>
		<Observer id="7087" entityId="d7d0555b-3f12-44b9-93e6-428d976cbf1e" name="Total_Glucose" path="Macallan_2003|Organism|SmallIntestine|Mucosa|Duodenum|Intracellular|Glucose|Total_Glucose" unit="µmol/l" persistable="1" formulaId="7088"/>
		<Observer id="7096" entityId="6ab9f454-8580-4a22-9249-5973e8fac73d" name="Conc." path="Macallan_2003|Organism|SmallIntestine|Mucosa|Duodenum|Intracellular|GLUT2|Conc." unit="µmol/l" persistable="1" formulaId="7097"/>
		<Observer id="7104" entityId="fe6c16c9-a859-4184-b819-f1d1d13ccf2c" name="Conc." path="Macallan_2003|Organism|SmallIntestine|Mucosa|Duodenum|Intracellular|SGLT1|Conc." unit="µmol/l" persistable="1" formulaId="7105"/>
		<Observer id="7112" entityId="4fa4ad79-3fc4-492d-a29b-29e9afc6bfc5" name="Conc." path="Macallan_2003|Organism|SmallIntestine|Mucosa|Duodenum|Intracellular|Insulin|Conc." unit="µmol/l" persistable="1" formulaId="7113"/>
		<Observer id="7120" entityId="d1ee8624-7e20-4ac3-846f-20bec4c735da" name="Conc." path="Macallan_2003|Organism|SmallIntestine|Mucosa|Duodenum|Intracellular|Glucagon|Conc." unit="µmol/l" persistable="1" formulaId="7121"/>
		<Observer id="7125" entityId="2eb3708b-8c10-46a8-bfff-b68cf576a51b" name="Conc." path="Macallan_2003|Organism|SmallIntestine|Mucosa|Duodenum|Intracellular|IsCytosol|Conc." unit="µmol/l" persistable="1" formulaId="7126"/>
		<Observer id="7130" entityId="1048d7c6-009e-4201-bc58-0b23b6e41321" name="Conc." path="Macallan_2003|Organism|SmallIntestine|Mucosa|Duodenum|Intracellular|End-IIR-en|Conc." unit="µmol/l" persistable="1" formulaId="7131"/>
		<Observer id="7137" entityId="458ee614-9ae6-4579-be6e-8e8881cb2f31" name="Conc." path="Macallan_2003|Organism|SmallIntestine|Mucosa|Duodenum|Intracellular|D2Glucose|Conc." unit="µmol/l" persistable="1" formulaId="7138"/>
		<Observer id="7139" entityId="0eb206f2-3c4c-41b9-9ede-2f81e8b78475" name="Enrichment" path="Macallan_2003|Organism|SmallIntestine|Mucosa|Duodenum|Intracellular|D2Glucose|Enrichment" persistable="1" formulaId="7140"/>
		<Observer id="7141" entityId="6d09816b-104e-4d99-8f4b-62c8c9d4dd5c" name="Total_Glucose" path="Macallan_2003|Organism|SmallIntestine|Mucosa|Duodenum|Intracellular|D2Glucose|Total_Glucose" unit="µmol/l" persistable="1" formulaId="7142"/>
		<Observer id="7151" entityId="656b3b91-dbe1-4053-9e44-44d16c89ed95" name="Conc." path="Macallan_2003|Organism|SmallIntestine|Mucosa|Duodenum|Endosome|Glucose|Conc." unit="µmol/l" persistable="1" formulaId="7152"/>
		<Observer id="7153" entityId="1f4eee92-40cf-48a8-ba8b-e6a02633a1be" name="Enrichment" path="Macallan_2003|Organism|SmallIntestine|Mucosa|Duodenum|Endosome|Glucose|Enrichment" persistable="1" formulaId="7155"/>
		<Observer id="7156" entityId="7b9085e7-9a7c-4fcc-8baa-4a43776a6a37" name="Total_Glucose" path="Macallan_2003|Organism|SmallIntestine|Mucosa|Duodenum|Endosome|Glucose|Total_Glucose" unit="µmol/l" persistable="1" formulaId="7157"/>
		<Observer id="7162" entityId="4ce5b3ba-806f-4601-a9ec-afae72bbaede" name="Conc." path="Macallan_2003|Organism|SmallIntestine|Mucosa|Duodenum|Endosome|Insulin|Conc." unit="µmol/l" persistable="1" formulaId="7163"/>
		<Observer id="7168" entityId="943f5307-af8d-4f0a-88d1-28f242051eea" name="Conc." path="Macallan_2003|Organism|SmallIntestine|Mucosa|Duodenum|Endosome|Glucagon|Conc." unit="µmol/l" persistable="1" formulaId="7169"/>
		<Observer id="7173" entityId="a4bee074-b4d9-4273-83a6-8a6c3e47ba87" name="Conc." path="Macallan_2003|Organism|SmallIntestine|Mucosa|Duodenum|Endosome|End-IIR-en|Conc." unit="µmol/l" persistable="1" formulaId="7174"/>
		<Observer id="7178" entityId="01e815a2-6256-4ba6-a202-327282be48f1" name="Conc." path="Macallan_2003|Organism|SmallIntestine|Mucosa|Duodenum|Endosome|D2Glucose|Conc." unit="µmol/l" persistable="1" formulaId="7179"/>
		<Observer id="7180" entityId="f13b8d13-7bd8-41c5-a492-257afe33654a" name="Enrichment" path="Macallan_2003|Organism|SmallIntestine|Mucosa|Duodenum|Endosome|D2Glucose|Enrichment" persistable="1" formulaId="7181"/>
		<Observer id="7182" entityId="beb2f771-c76d-4032-9eba-8b2f5c1a11c3" name="Total_Glucose" path="Macallan_2003|Organism|SmallIntestine|Mucosa|Duodenum|Endosome|D2Glucose|Total_Glucose" unit="µmol/l" persistable="1" formulaId="7183"/>
		<Observer id="7188" entityId="45c1ef0f-3291-4aa2-a479-f93a77a5327a" name="Conc." path="Macallan_2003|Organism|SmallIntestine|Mucosa|Duodenum|EndosomalClearance|Glucose|Conc." unit="µmol/l" persistable="1" formulaId="7189"/>
		<Observer id="7190" entityId="4bb2b9f6-a45f-410e-9504-ca0aa2517edc" name="Enrichment" path="Macallan_2003|Organism|SmallIntestine|Mucosa|Duodenum|EndosomalClearance|Glucose|Enrichment" persistable="1" formulaId="7192"/>
		<Observer id="7193" entityId="062dd9c4-40e4-401c-a9ac-c72cf7422da6" name="Total_Glucose" path="Macallan_2003|Organism|SmallIntestine|Mucosa|Duodenum|EndosomalClearance|Glucose|Total_Glucose" unit="µmol/l" persistable="1" formulaId="7194"/>
		<Observer id="7198" entityId="7b571e6b-a484-4db3-9d9c-bd74f7f2a69e" name="Conc." path="Macallan_2003|Organism|SmallIntestine|Mucosa|Duodenum|EndosomalClearance|Insulin|Conc." unit="µmol/l" persistable="1" formulaId="7199"/>
		<Observer id="7203" entityId="74340b87-df0e-4d77-aa01-13af3a39fd6a" name="Conc." path="Macallan_2003|Organism|SmallIntestine|Mucosa|Duodenum|EndosomalClearance|Glucagon|Conc." unit="µmol/l" persistable="1" formulaId="7204"/>
		<Observer id="7208" entityId="2350abf4-12d8-4150-9910-d3612aaab523" name="Conc." path="Macallan_2003|Organism|SmallIntestine|Mucosa|Duodenum|EndosomalClearance|End-IIR-en|Conc." unit="µmol/l" persistable="1" formulaId="7209"/>
		<Observer id="7212" entityId="79a41e25-725b-4280-8c3e-b905cd288db2" name="Conc." path="Macallan_2003|Organism|SmallIntestine|Mucosa|Duodenum|EndosomalClearance|D2Glucose|Conc." unit="µmol/l" persistable="1" formulaId="7213"/>
		<Observer id="7214" entityId="7f0f740c-1516-46b4-84c5-a1faf668d41b" name="Enrichment" path="Macallan_2003|Organism|SmallIntestine|Mucosa|Duodenum|EndosomalClearance|D2Glucose|Enrichment" persistable="1" formulaId="7215"/>
		<Observer id="7216" entityId="d32ff387-7707-4aa4-aeac-ab6a8ac829ab" name="Total_Glucose" path="Macallan_2003|Organism|SmallIntestine|Mucosa|Duodenum|EndosomalClearance|D2Glucose|Total_Glucose" unit="µmol/l" persistable="1" formulaId="7217"/>
		<Observer id="7285" entityId="b6a740de-3d8a-43c3-99ea-8a309a5e8dc0" name="Conc." path="Macallan_2003|Organism|SmallIntestine|Mucosa|UpperJejunum|Plasma|Glucose|Conc." unit="µmol/l" persistable="1" formulaId="7286"/>
		<Observer id="7287" entityId="e7431d86-2c77-4da2-a456-713f8ffc864e" name="Enrichment" path="Macallan_2003|Organism|SmallIntestine|Mucosa|UpperJejunum|Plasma|Glucose|Enrichment" persistable="1" formulaId="7289"/>
		<Observer id="7290" entityId="6c714352-db52-4c15-99be-78add8902a7e" name="Total_Glucose" path="Macallan_2003|Organism|SmallIntestine|Mucosa|UpperJejunum|Plasma|Glucose|Total_Glucose" unit="µmol/l" persistable="1" formulaId="7291"/>
		<Observer id="7297" entityId="15af5e2a-f276-4a8f-aa75-fbef224f09db" name="Conc." path="Macallan_2003|Organism|SmallIntestine|Mucosa|UpperJejunum|Plasma|Insulin|Conc." unit="µmol/l" persistable="1" formulaId="7298"/>
		<Observer id="7304" entityId="c12f482a-5727-460d-bb86-e8b363831265" name="Conc." path="Macallan_2003|Organism|SmallIntestine|Mucosa|UpperJejunum|Plasma|Glucagon|Conc." unit="µmol/l" persistable="1" formulaId="7305"/>
		<Observer id="7309" entityId="447521be-1928-4a3b-be65-dab42b9e9c8a" name="Conc." path="Macallan_2003|Organism|SmallIntestine|Mucosa|UpperJejunum|Plasma|End-IIR-en|Conc." unit="µmol/l" persistable="1" formulaId="7310"/>
		<Observer id="7315" entityId="c8d0e890-aa64-4940-812b-91b70f69ade9" name="Conc." path="Macallan_2003|Organism|SmallIntestine|Mucosa|UpperJejunum|Plasma|D2Glucose|Conc." unit="µmol/l" persistable="1" formulaId="7316"/>
		<Observer id="7317" entityId="d9f00900-843c-43e4-8cc9-d43e4d243663" name="Enrichment" path="Macallan_2003|Organism|SmallIntestine|Mucosa|UpperJejunum|Plasma|D2Glucose|Enrichment" persistable="1" formulaId="7318"/>
		<Observer id="7319" entityId="753888d1-e235-426f-b6b2-cd0cd082aca6" name="Total_Glucose" path="Macallan_2003|Organism|SmallIntestine|Mucosa|UpperJejunum|Plasma|D2Glucose|Total_Glucose" unit="µmol/l" persistable="1" formulaId="7320"/>
		<Observer id="7330" entityId="e2af3bc9-3370-44cd-b057-4a913933328b" name="Conc." path="Macallan_2003|Organism|SmallIntestine|Mucosa|UpperJejunum|BloodCells|Glucose|Conc." unit="µmol/l" persistable="1" formulaId="7331"/>
		<Observer id="7332" entityId="26555238-1c8e-4556-ac86-b54c61f8fac5" name="Enrichment" path="Macallan_2003|Organism|SmallIntestine|Mucosa|UpperJejunum|BloodCells|Glucose|Enrichment" persistable="1" formulaId="7334"/>
		<Observer id="7335" entityId="4a474b11-9290-4a0e-96d1-9f69983bd769" name="Total_Glucose" path="Macallan_2003|Organism|SmallIntestine|Mucosa|UpperJejunum|BloodCells|Glucose|Total_Glucose" unit="µmol/l" persistable="1" formulaId="7336"/>
		<Observer id="7342" entityId="f4d3e963-f0d6-4551-aaca-25bb6c9acdea" name="Conc." path="Macallan_2003|Organism|SmallIntestine|Mucosa|UpperJejunum|BloodCells|Insulin|Conc." unit="µmol/l" persistable="1" formulaId="7343"/>
		<Observer id="7349" entityId="ea424637-e5f2-494e-a4c4-a7aedbfb1e00" name="Conc." path="Macallan_2003|Organism|SmallIntestine|Mucosa|UpperJejunum|BloodCells|Glucagon|Conc." unit="µmol/l" persistable="1" formulaId="7350"/>
		<Observer id="7354" entityId="62e2b51d-cd38-4488-b8d5-3371d598dca2" name="Conc." path="Macallan_2003|Organism|SmallIntestine|Mucosa|UpperJejunum|BloodCells|End-IIR-en|Conc." unit="µmol/l" persistable="1" formulaId="7355"/>
		<Observer id="7360" entityId="4866791f-06cf-49cd-ab1b-7eeb7ccf7fc2" name="Conc." path="Macallan_2003|Organism|SmallIntestine|Mucosa|UpperJejunum|BloodCells|D2Glucose|Conc." unit="µmol/l" persistable="1" formulaId="7361"/>
		<Observer id="7362" entityId="2e56d2d8-4c66-4965-af42-118ab792148f" name="Enrichment" path="Macallan_2003|Organism|SmallIntestine|Mucosa|UpperJejunum|BloodCells|D2Glucose|Enrichment" persistable="1" formulaId="7363"/>
		<Observer id="7364" entityId="b60af44e-42a0-4693-b6a5-6439bcb192fd" name="Total_Glucose" path="Macallan_2003|Organism|SmallIntestine|Mucosa|UpperJejunum|BloodCells|D2Glucose|Total_Glucose" unit="µmol/l" persistable="1" formulaId="7365"/>
		<Observer id="7378" entityId="f28982fb-5ad6-4fbd-bb7b-7b3c9f2d73e5" name="Conc." path="Macallan_2003|Organism|SmallIntestine|Mucosa|UpperJejunum|Interstitial|Glucose|Conc." unit="µmol/l" persistable="1" formulaId="7379"/>
		<Observer id="7380" entityId="0491e843-0a7b-41d7-a784-fa2458c0e1fc" name="Enrichment" path="Macallan_2003|Organism|SmallIntestine|Mucosa|UpperJejunum|Interstitial|Glucose|Enrichment" persistable="1" formulaId="7382"/>
		<Observer id="7383" entityId="04bdb092-152f-47e6-b97e-383651a6d3ff" name="Total_Glucose" path="Macallan_2003|Organism|SmallIntestine|Mucosa|UpperJejunum|Interstitial|Glucose|Total_Glucose" unit="µmol/l" persistable="1" formulaId="7384"/>
		<Observer id="7391" entityId="704e0e67-6c5e-4c2a-aaf3-4b90b83142a5" name="Conc." path="Macallan_2003|Organism|SmallIntestine|Mucosa|UpperJejunum|Interstitial|Insulin|Conc." unit="µmol/l" persistable="1" formulaId="7392"/>
		<Observer id="7399" entityId="74acbd31-fa5d-4d6b-aa50-8f04445d7639" name="Conc." path="Macallan_2003|Organism|SmallIntestine|Mucosa|UpperJejunum|Interstitial|Glucagon|Conc." unit="µmol/l" persistable="1" formulaId="7400"/>
		<Observer id="7404" entityId="d27d89f7-a64b-4de9-b99a-1675025e87bc" name="Conc." path="Macallan_2003|Organism|SmallIntestine|Mucosa|UpperJejunum|Interstitial|End-IIR-en|Conc." unit="µmol/l" persistable="1" formulaId="7405"/>
		<Observer id="7411" entityId="4c821e0c-3af7-461d-ac2a-ec7b9205ee51" name="Conc." path="Macallan_2003|Organism|SmallIntestine|Mucosa|UpperJejunum|Interstitial|D2Glucose|Conc." unit="µmol/l" persistable="1" formulaId="7412"/>
		<Observer id="7413" entityId="2ef0763b-fbe9-49b2-bcb4-e1037675f073" name="Enrichment" path="Macallan_2003|Organism|SmallIntestine|Mucosa|UpperJejunum|Interstitial|D2Glucose|Enrichment" persistable="1" formulaId="7414"/>
		<Observer id="7415" entityId="63d3a25e-e400-40ce-9215-9edab2ac557a" name="Total_Glucose" path="Macallan_2003|Organism|SmallIntestine|Mucosa|UpperJejunum|Interstitial|D2Glucose|Total_Glucose" unit="µmol/l" persistable="1" formulaId="7416"/>
		<Observer id="7429" entityId="50d2cbeb-4d76-4d89-b7da-87f1b9ea51d2" name="Conc." path="Macallan_2003|Organism|SmallIntestine|Mucosa|UpperJejunum|Intracellular|Glucose|Conc." unit="µmol/l" persistable="1" formulaId="7430"/>
		<Observer id="7431" entityId="6a0141e0-ecab-439e-8945-64a18ad93f2f" name="Enrichment" path="Macallan_2003|Organism|SmallIntestine|Mucosa|UpperJejunum|Intracellular|Glucose|Enrichment" persistable="1" formulaId="7433"/>
		<Observer id="7434" entityId="6e7c38cd-f759-4c3d-a052-afd0bf025ad8" name="Total_Glucose" path="Macallan_2003|Organism|SmallIntestine|Mucosa|UpperJejunum|Intracellular|Glucose|Total_Glucose" unit="µmol/l" persistable="1" formulaId="7435"/>
		<Observer id="7443" entityId="1185564f-a06e-44c6-a2b0-87d7e6a0b3d0" name="Conc." path="Macallan_2003|Organism|SmallIntestine|Mucosa|UpperJejunum|Intracellular|GLUT2|Conc." unit="µmol/l" persistable="1" formulaId="7444"/>
		<Observer id="7451" entityId="fa73652e-e212-43b3-940c-260c92f14eaa" name="Conc." path="Macallan_2003|Organism|SmallIntestine|Mucosa|UpperJejunum|Intracellular|SGLT1|Conc." unit="µmol/l" persistable="1" formulaId="7452"/>
		<Observer id="7459" entityId="3b461843-8057-4986-b47d-feb5cd101b03" name="Conc." path="Macallan_2003|Organism|SmallIntestine|Mucosa|UpperJejunum|Intracellular|Insulin|Conc." unit="µmol/l" persistable="1" formulaId="7460"/>
		<Observer id="7467" entityId="32f448ce-3c27-4127-9cc6-3e89f0b6e272" name="Conc." path="Macallan_2003|Organism|SmallIntestine|Mucosa|UpperJejunum|Intracellular|Glucagon|Conc." unit="µmol/l" persistable="1" formulaId="7468"/>
		<Observer id="7472" entityId="39b1ab80-c54b-4dd8-8852-4f7928126916" name="Conc." path="Macallan_2003|Organism|SmallIntestine|Mucosa|UpperJejunum|Intracellular|IsCytosol|Conc." unit="µmol/l" persistable="1" formulaId="7473"/>
		<Observer id="7477" entityId="122de0b9-e504-482f-affa-f13077418e2b" name="Conc." path="Macallan_2003|Organism|SmallIntestine|Mucosa|UpperJejunum|Intracellular|End-IIR-en|Conc." unit="µmol/l" persistable="1" formulaId="7478"/>
		<Observer id="7484" entityId="9d2217de-e1b7-4add-b912-a37d771a33e6" name="Conc." path="Macallan_2003|Organism|SmallIntestine|Mucosa|UpperJejunum|Intracellular|D2Glucose|Conc." unit="µmol/l" persistable="1" formulaId="7485"/>
		<Observer id="7486" entityId="a8c809d4-34e3-4f3f-9d48-701723baf4db" name="Enrichment" path="Macallan_2003|Organism|SmallIntestine|Mucosa|UpperJejunum|Intracellular|D2Glucose|Enrichment" persistable="1" formulaId="7487"/>
		<Observer id="7488" entityId="61445339-caed-442b-a360-671904c6a8f3" name="Total_Glucose" path="Macallan_2003|Organism|SmallIntestine|Mucosa|UpperJejunum|Intracellular|D2Glucose|Total_Glucose" unit="µmol/l" persistable="1" formulaId="7489"/>
		<Observer id="7498" entityId="2111882c-9d6c-41f8-8bbf-2826e129bc6d" name="Conc." path="Macallan_2003|Organism|SmallIntestine|Mucosa|UpperJejunum|Endosome|Glucose|Conc." unit="µmol/l" persistable="1" formulaId="7499"/>
		<Observer id="7500" entityId="e6683b26-1717-4f3f-9601-e98e6729a401" name="Enrichment" path="Macallan_2003|Organism|SmallIntestine|Mucosa|UpperJejunum|Endosome|Glucose|Enrichment" persistable="1" formulaId="7502"/>
		<Observer id="7503" entityId="8cd1823d-5ebd-4360-ac52-ecf8146c9c62" name="Total_Glucose" path="Macallan_2003|Organism|SmallIntestine|Mucosa|UpperJejunum|Endosome|Glucose|Total_Glucose" unit="µmol/l" persistable="1" formulaId="7504"/>
		<Observer id="7509" entityId="3150ad29-9092-4d5f-a1df-3ec680042bdd" name="Conc." path="Macallan_2003|Organism|SmallIntestine|Mucosa|UpperJejunum|Endosome|Insulin|Conc." unit="µmol/l" persistable="1" formulaId="7510"/>
		<Observer id="7515" entityId="670ddcfb-a808-431b-872f-78989c7add03" name="Conc." path="Macallan_2003|Organism|SmallIntestine|Mucosa|UpperJejunum|Endosome|Glucagon|Conc." unit="µmol/l" persistable="1" formulaId="7516"/>
		<Observer id="7520" entityId="bd9c71ff-49fa-4ca2-aa12-7c3208d23d91" name="Conc." path="Macallan_2003|Organism|SmallIntestine|Mucosa|UpperJejunum|Endosome|End-IIR-en|Conc." unit="µmol/l" persistable="1" formulaId="7521"/>
		<Observer id="7525" entityId="98dc7b36-98a6-4ede-ba8f-e3e196fd7317" name="Conc." path="Macallan_2003|Organism|SmallIntestine|Mucosa|UpperJejunum|Endosome|D2Glucose|Conc." unit="µmol/l" persistable="1" formulaId="7526"/>
		<Observer id="7527" entityId="e27ace55-b1fc-4d93-b8af-a181b4c09937" name="Enrichment" path="Macallan_2003|Organism|SmallIntestine|Mucosa|UpperJejunum|Endosome|D2Glucose|Enrichment" persistable="1" formulaId="7528"/>
		<Observer id="7529" entityId="618115df-75b2-4d35-b72f-e14117d788aa" name="Total_Glucose" path="Macallan_2003|Organism|SmallIntestine|Mucosa|UpperJejunum|Endosome|D2Glucose|Total_Glucose" unit="µmol/l" persistable="1" formulaId="7530"/>
		<Observer id="7535" entityId="53af2b36-19a8-419e-8dee-04bb4c3cdd80" name="Conc." path="Macallan_2003|Organism|SmallIntestine|Mucosa|UpperJejunum|EndosomalClearance|Glucose|Conc." unit="µmol/l" persistable="1" formulaId="7536"/>
		<Observer id="7537" entityId="8c2266c3-9a2e-4d9d-8421-b87ec5a0b429" name="Enrichment" path="Macallan_2003|Organism|SmallIntestine|Mucosa|UpperJejunum|EndosomalClearance|Glucose|Enrichment" persistable="1" formulaId="7539"/>
		<Observer id="7540" entityId="5f312bdd-9448-4d13-926c-51d65e91e1bf" name="Total_Glucose" path="Macallan_2003|Organism|SmallIntestine|Mucosa|UpperJejunum|EndosomalClearance|Glucose|Total_Glucose" unit="µmol/l" persistable="1" formulaId="7541"/>
		<Observer id="7545" entityId="8fdafc44-7bb4-4c16-8d1a-97492c2a1df4" name="Conc." path="Macallan_2003|Organism|SmallIntestine|Mucosa|UpperJejunum|EndosomalClearance|Insulin|Conc." unit="µmol/l" persistable="1" formulaId="7546"/>
		<Observer id="7550" entityId="73745706-27c6-4879-a4df-9881a823bfe9" name="Conc." path="Macallan_2003|Organism|SmallIntestine|Mucosa|UpperJejunum|EndosomalClearance|Glucagon|Conc." unit="µmol/l" persistable="1" formulaId="7551"/>
		<Observer id="7555" entityId="180982c6-8b14-48ea-9db8-d0fd6b0c1d72" name="Conc." path="Macallan_2003|Organism|SmallIntestine|Mucosa|UpperJejunum|EndosomalClearance|End-IIR-en|Conc." unit="µmol/l" persistable="1" formulaId="7556"/>
		<Observer id="7559" entityId="9a986f9f-4621-455c-9ecd-a6e0b5f90ed8" name="Conc." path="Macallan_2003|Organism|SmallIntestine|Mucosa|UpperJejunum|EndosomalClearance|D2Glucose|Conc." unit="µmol/l" persistable="1" formulaId="7560"/>
		<Observer id="7561" entityId="264322bf-8be9-4824-9f3f-1a9ee8a0ca4b" name="Enrichment" path="Macallan_2003|Organism|SmallIntestine|Mucosa|UpperJejunum|EndosomalClearance|D2Glucose|Enrichment" persistable="1" formulaId="7562"/>
		<Observer id="7563" entityId="d43ca4d0-ca72-4acd-befc-f7538648b973" name="Total_Glucose" path="Macallan_2003|Organism|SmallIntestine|Mucosa|UpperJejunum|EndosomalClearance|D2Glucose|Total_Glucose" unit="µmol/l" persistable="1" formulaId="7564"/>
		<Observer id="7632" entityId="2a10a134-33e0-4516-a79b-a38276697d9a" name="Conc." path="Macallan_2003|Organism|SmallIntestine|Mucosa|LowerJejunum|Plasma|Glucose|Conc." unit="µmol/l" persistable="1" formulaId="7633"/>
		<Observer id="7634" entityId="668f8b48-a429-45f7-8126-201645f30ff9" name="Enrichment" path="Macallan_2003|Organism|SmallIntestine|Mucosa|LowerJejunum|Plasma|Glucose|Enrichment" persistable="1" formulaId="7636"/>
		<Observer id="7637" entityId="1a900f9a-40d7-42f7-8451-601bafda4b42" name="Total_Glucose" path="Macallan_2003|Organism|SmallIntestine|Mucosa|LowerJejunum|Plasma|Glucose|Total_Glucose" unit="µmol/l" persistable="1" formulaId="7638"/>
		<Observer id="7644" entityId="8b653ddf-dca5-4598-be08-a47fcebdcc3a" name="Conc." path="Macallan_2003|Organism|SmallIntestine|Mucosa|LowerJejunum|Plasma|Insulin|Conc." unit="µmol/l" persistable="1" formulaId="7645"/>
		<Observer id="7651" entityId="f277a9e1-efff-4451-9c7f-a9149b20d500" name="Conc." path="Macallan_2003|Organism|SmallIntestine|Mucosa|LowerJejunum|Plasma|Glucagon|Conc." unit="µmol/l" persistable="1" formulaId="7652"/>
		<Observer id="7656" entityId="90ab47a1-e228-405b-9a3c-c6a946789bd0" name="Conc." path="Macallan_2003|Organism|SmallIntestine|Mucosa|LowerJejunum|Plasma|End-IIR-en|Conc." unit="µmol/l" persistable="1" formulaId="7657"/>
		<Observer id="7662" entityId="606eb147-4797-45e4-ab7e-e2fc30a869fe" name="Conc." path="Macallan_2003|Organism|SmallIntestine|Mucosa|LowerJejunum|Plasma|D2Glucose|Conc." unit="µmol/l" persistable="1" formulaId="7663"/>
		<Observer id="7664" entityId="b99938ab-b5b3-41c3-98aa-8556b97c1e72" name="Enrichment" path="Macallan_2003|Organism|SmallIntestine|Mucosa|LowerJejunum|Plasma|D2Glucose|Enrichment" persistable="1" formulaId="7665"/>
		<Observer id="7666" entityId="e64fccf6-b1a0-488c-b9f5-675aa648b53d" name="Total_Glucose" path="Macallan_2003|Organism|SmallIntestine|Mucosa|LowerJejunum|Plasma|D2Glucose|Total_Glucose" unit="µmol/l" persistable="1" formulaId="7667"/>
		<Observer id="7677" entityId="f9a5308f-e077-42b5-9fe4-2af233f5a2c7" name="Conc." path="Macallan_2003|Organism|SmallIntestine|Mucosa|LowerJejunum|BloodCells|Glucose|Conc." unit="µmol/l" persistable="1" formulaId="7678"/>
		<Observer id="7679" entityId="6d9b4f41-7ac7-49b3-8fee-4b73536dcc2a" name="Enrichment" path="Macallan_2003|Organism|SmallIntestine|Mucosa|LowerJejunum|BloodCells|Glucose|Enrichment" persistable="1" formulaId="7681"/>
		<Observer id="7682" entityId="ede40de1-821d-43e3-a186-dcce51c8db70" name="Total_Glucose" path="Macallan_2003|Organism|SmallIntestine|Mucosa|LowerJejunum|BloodCells|Glucose|Total_Glucose" unit="µmol/l" persistable="1" formulaId="7683"/>
		<Observer id="7689" entityId="00775e1c-b830-4a7c-b771-2d581e20cae3" name="Conc." path="Macallan_2003|Organism|SmallIntestine|Mucosa|LowerJejunum|BloodCells|Insulin|Conc." unit="µmol/l" persistable="1" formulaId="7690"/>
		<Observer id="7696" entityId="aac26acb-154f-4c89-812f-6e428025af40" name="Conc." path="Macallan_2003|Organism|SmallIntestine|Mucosa|LowerJejunum|BloodCells|Glucagon|Conc." unit="µmol/l" persistable="1" formulaId="7697"/>
		<Observer id="7701" entityId="8208eaea-f748-4ea7-8e2c-9a592bdc4e92" name="Conc." path="Macallan_2003|Organism|SmallIntestine|Mucosa|LowerJejunum|BloodCells|End-IIR-en|Conc." unit="µmol/l" persistable="1" formulaId="7702"/>
		<Observer id="7707" entityId="ec4430cd-cbd5-40cc-b996-50e8b26e98f7" name="Conc." path="Macallan_2003|Organism|SmallIntestine|Mucosa|LowerJejunum|BloodCells|D2Glucose|Conc." unit="µmol/l" persistable="1" formulaId="7708"/>
		<Observer id="7709" entityId="e4593e81-f28d-40ac-8236-fcf70dc6ff91" name="Enrichment" path="Macallan_2003|Organism|SmallIntestine|Mucosa|LowerJejunum|BloodCells|D2Glucose|Enrichment" persistable="1" formulaId="7710"/>
		<Observer id="7711" entityId="551ba668-6152-4606-b2eb-d93e22467b5d" name="Total_Glucose" path="Macallan_2003|Organism|SmallIntestine|Mucosa|LowerJejunum|BloodCells|D2Glucose|Total_Glucose" unit="µmol/l" persistable="1" formulaId="7712"/>
		<Observer id="7725" entityId="215e7621-e773-48b2-85bd-21d83f437a0c" name="Conc." path="Macallan_2003|Organism|SmallIntestine|Mucosa|LowerJejunum|Interstitial|Glucose|Conc." unit="µmol/l" persistable="1" formulaId="7726"/>
		<Observer id="7727" entityId="92a49491-0284-4b2c-8b4b-05ff99470edc" name="Enrichment" path="Macallan_2003|Organism|SmallIntestine|Mucosa|LowerJejunum|Interstitial|Glucose|Enrichment" persistable="1" formulaId="7729"/>
		<Observer id="7730" entityId="f31c9e37-72bd-4954-8ee5-b3af6af9ef31" name="Total_Glucose" path="Macallan_2003|Organism|SmallIntestine|Mucosa|LowerJejunum|Interstitial|Glucose|Total_Glucose" unit="µmol/l" persistable="1" formulaId="7731"/>
		<Observer id="7738" entityId="4ee1ef52-5263-4ad9-bd33-54e8a6b1b7cd" name="Conc." path="Macallan_2003|Organism|SmallIntestine|Mucosa|LowerJejunum|Interstitial|Insulin|Conc." unit="µmol/l" persistable="1" formulaId="7739"/>
		<Observer id="7746" entityId="fd010d18-1057-406b-950d-4bc8ff385165" name="Conc." path="Macallan_2003|Organism|SmallIntestine|Mucosa|LowerJejunum|Interstitial|Glucagon|Conc." unit="µmol/l" persistable="1" formulaId="7747"/>
		<Observer id="7751" entityId="2449245b-2fc6-49bd-81aa-be8909f905dd" name="Conc." path="Macallan_2003|Organism|SmallIntestine|Mucosa|LowerJejunum|Interstitial|End-IIR-en|Conc." unit="µmol/l" persistable="1" formulaId="7752"/>
		<Observer id="7758" entityId="865226d2-98f5-4acc-8248-69191a7443be" name="Conc." path="Macallan_2003|Organism|SmallIntestine|Mucosa|LowerJejunum|Interstitial|D2Glucose|Conc." unit="µmol/l" persistable="1" formulaId="7759"/>
		<Observer id="7760" entityId="6b05d4d3-3049-43ff-8f60-b814c38642d3" name="Enrichment" path="Macallan_2003|Organism|SmallIntestine|Mucosa|LowerJejunum|Interstitial|D2Glucose|Enrichment" persistable="1" formulaId="7761"/>
		<Observer id="7762" entityId="dd4ba1a9-40cd-48cc-961d-52415ebe9cbd" name="Total_Glucose" path="Macallan_2003|Organism|SmallIntestine|Mucosa|LowerJejunum|Interstitial|D2Glucose|Total_Glucose" unit="µmol/l" persistable="1" formulaId="7763"/>
		<Observer id="7776" entityId="dfd1c10c-52d9-400b-8098-6abfdc1604da" name="Conc." path="Macallan_2003|Organism|SmallIntestine|Mucosa|LowerJejunum|Intracellular|Glucose|Conc." unit="µmol/l" persistable="1" formulaId="7777"/>
		<Observer id="7778" entityId="7e3a637f-ee8c-4015-964c-8a7e3a4a580d" name="Enrichment" path="Macallan_2003|Organism|SmallIntestine|Mucosa|LowerJejunum|Intracellular|Glucose|Enrichment" persistable="1" formulaId="7780"/>
		<Observer id="7781" entityId="c66e78a4-febb-4985-9f57-17a8bfe46f2c" name="Total_Glucose" path="Macallan_2003|Organism|SmallIntestine|Mucosa|LowerJejunum|Intracellular|Glucose|Total_Glucose" unit="µmol/l" persistable="1" formulaId="7782"/>
		<Observer id="7790" entityId="95c665a9-fdd3-4521-acb1-801ced1c0c45" name="Conc." path="Macallan_2003|Organism|SmallIntestine|Mucosa|LowerJejunum|Intracellular|GLUT2|Conc." unit="µmol/l" persistable="1" formulaId="7791"/>
		<Observer id="7799" entityId="5de7ecdd-aa26-455d-8575-3ee3c46f30ff" name="Conc." path="Macallan_2003|Organism|SmallIntestine|Mucosa|LowerJejunum|Intracellular|SGLT1|Conc." unit="µmol/l" persistable="1" formulaId="7800"/>
		<Observer id="7807" entityId="a4faea1f-1bd8-45f3-ade2-b5ed69adda4c" name="Conc." path="Macallan_2003|Organism|SmallIntestine|Mucosa|LowerJejunum|Intracellular|Insulin|Conc." unit="µmol/l" persistable="1" formulaId="7808"/>
		<Observer id="7815" entityId="f63aac91-1e6b-4d1b-845f-1fbf104586cd" name="Conc." path="Macallan_2003|Organism|SmallIntestine|Mucosa|LowerJejunum|Intracellular|Glucagon|Conc." unit="µmol/l" persistable="1" formulaId="7816"/>
		<Observer id="7820" entityId="e8fc8e06-2d2c-4f11-8239-7abad9bd96c9" name="Conc." path="Macallan_2003|Organism|SmallIntestine|Mucosa|LowerJejunum|Intracellular|IsCytosol|Conc." unit="µmol/l" persistable="1" formulaId="7821"/>
		<Observer id="7825" entityId="6a2155e6-efc6-4d43-b052-045aa149b536" name="Conc." path="Macallan_2003|Organism|SmallIntestine|Mucosa|LowerJejunum|Intracellular|End-IIR-en|Conc." unit="µmol/l" persistable="1" formulaId="7826"/>
		<Observer id="7832" entityId="3b87e41f-b397-4969-a3c9-02ad1c9d9d2f" name="Conc." path="Macallan_2003|Organism|SmallIntestine|Mucosa|LowerJejunum|Intracellular|D2Glucose|Conc." unit="µmol/l" persistable="1" formulaId="7833"/>
		<Observer id="7834" entityId="737674db-aa6b-4fd6-870e-b0d8e525943d" name="Enrichment" path="Macallan_2003|Organism|SmallIntestine|Mucosa|LowerJejunum|Intracellular|D2Glucose|Enrichment" persistable="1" formulaId="7835"/>
		<Observer id="7836" entityId="ab0f7fcd-b940-4146-9969-7b2435a10227" name="Total_Glucose" path="Macallan_2003|Organism|SmallIntestine|Mucosa|LowerJejunum|Intracellular|D2Glucose|Total_Glucose" unit="µmol/l" persistable="1" formulaId="7837"/>
		<Observer id="7846" entityId="b70d1f34-2bd0-46f1-9405-714f868e9b0b" name="Conc." path="Macallan_2003|Organism|SmallIntestine|Mucosa|LowerJejunum|Endosome|Glucose|Conc." unit="µmol/l" persistable="1" formulaId="7847"/>
		<Observer id="7848" entityId="a7c213a4-f190-41d5-9aec-3849304e8b35" name="Enrichment" path="Macallan_2003|Organism|SmallIntestine|Mucosa|LowerJejunum|Endosome|Glucose|Enrichment" persistable="1" formulaId="7850"/>
		<Observer id="7851" entityId="c4a6bfdb-9094-4a87-93e6-05e0864cd596" name="Total_Glucose" path="Macallan_2003|Organism|SmallIntestine|Mucosa|LowerJejunum|Endosome|Glucose|Total_Glucose" unit="µmol/l" persistable="1" formulaId="7852"/>
		<Observer id="7857" entityId="1d0eecf2-a948-427d-a4eb-a5d4bda844e1" name="Conc." path="Macallan_2003|Organism|SmallIntestine|Mucosa|LowerJejunum|Endosome|Insulin|Conc." unit="µmol/l" persistable="1" formulaId="7858"/>
		<Observer id="7863" entityId="7d4cd9dd-e3e7-4995-85cc-59bda24b42f5" name="Conc." path="Macallan_2003|Organism|SmallIntestine|Mucosa|LowerJejunum|Endosome|Glucagon|Conc." unit="µmol/l" persistable="1" formulaId="7864"/>
		<Observer id="7868" entityId="ccf43ded-e6b0-473e-949e-b983033a51d8" name="Conc." path="Macallan_2003|Organism|SmallIntestine|Mucosa|LowerJejunum|Endosome|End-IIR-en|Conc." unit="µmol/l" persistable="1" formulaId="7869"/>
		<Observer id="7873" entityId="ae4773fd-077a-4f99-ba99-22041a640822" name="Conc." path="Macallan_2003|Organism|SmallIntestine|Mucosa|LowerJejunum|Endosome|D2Glucose|Conc." unit="µmol/l" persistable="1" formulaId="7874"/>
		<Observer id="7875" entityId="43ebb40e-8651-4344-81e1-dfabfbcfde24" name="Enrichment" path="Macallan_2003|Organism|SmallIntestine|Mucosa|LowerJejunum|Endosome|D2Glucose|Enrichment" persistable="1" formulaId="7876"/>
		<Observer id="7877" entityId="38f4b3cb-1de9-4c58-8b55-aa1a87890684" name="Total_Glucose" path="Macallan_2003|Organism|SmallIntestine|Mucosa|LowerJejunum|Endosome|D2Glucose|Total_Glucose" unit="µmol/l" persistable="1" formulaId="7878"/>
		<Observer id="7883" entityId="71e484ab-d888-43d8-8c4f-bcb510eb0116" name="Conc." path="Macallan_2003|Organism|SmallIntestine|Mucosa|LowerJejunum|EndosomalClearance|Glucose|Conc." unit="µmol/l" persistable="1" formulaId="7884"/>
		<Observer id="7885" entityId="b0357974-ea1c-4d08-80bf-ef7bd11b4be9" name="Enrichment" path="Macallan_2003|Organism|SmallIntestine|Mucosa|LowerJejunum|EndosomalClearance|Glucose|Enrichment" persistable="1" formulaId="7887"/>
		<Observer id="7888" entityId="5275a1b3-e55d-4f30-97b4-426b0b241b1c" name="Total_Glucose" path="Macallan_2003|Organism|SmallIntestine|Mucosa|LowerJejunum|EndosomalClearance|Glucose|Total_Glucose" unit="µmol/l" persistable="1" formulaId="7889"/>
		<Observer id="7893" entityId="b39dc310-f020-449d-8516-95344b84a8f9" name="Conc." path="Macallan_2003|Organism|SmallIntestine|Mucosa|LowerJejunum|EndosomalClearance|Insulin|Conc." unit="µmol/l" persistable="1" formulaId="7894"/>
		<Observer id="7898" entityId="7d259abd-bea8-40b0-a8de-9226509211fa" name="Conc." path="Macallan_2003|Organism|SmallIntestine|Mucosa|LowerJejunum|EndosomalClearance|Glucagon|Conc." unit="µmol/l" persistable="1" formulaId="7899"/>
		<Observer id="7903" entityId="3d5ebc3c-db23-4d7e-9f94-0da6c9fc5b0f" name="Conc." path="Macallan_2003|Organism|SmallIntestine|Mucosa|LowerJejunum|EndosomalClearance|End-IIR-en|Conc." unit="µmol/l" persistable="1" formulaId="7904"/>
		<Observer id="7907" entityId="6a818214-6814-428e-9fc2-b43f85a566b8" name="Conc." path="Macallan_2003|Organism|SmallIntestine|Mucosa|LowerJejunum|EndosomalClearance|D2Glucose|Conc." unit="µmol/l" persistable="1" formulaId="7908"/>
		<Observer id="7909" entityId="1f67c7ee-7600-4e11-b91e-4748c165eb05" name="Enrichment" path="Macallan_2003|Organism|SmallIntestine|Mucosa|LowerJejunum|EndosomalClearance|D2Glucose|Enrichment" persistable="1" formulaId="7910"/>
		<Observer id="7911" entityId="a6d5f5ae-8fdf-4b7b-92d3-1667ffe8bcb5" name="Total_Glucose" path="Macallan_2003|Organism|SmallIntestine|Mucosa|LowerJejunum|EndosomalClearance|D2Glucose|Total_Glucose" unit="µmol/l" persistable="1" formulaId="7912"/>
		<Observer id="7980" entityId="5bce0581-689d-4de0-9995-96de1658adfd" name="Conc." path="Macallan_2003|Organism|SmallIntestine|Mucosa|UpperIleum|Plasma|Glucose|Conc." unit="µmol/l" persistable="1" formulaId="7981"/>
		<Observer id="7982" entityId="5f554f44-0323-4088-98ea-d1d56c0195e2" name="Enrichment" path="Macallan_2003|Organism|SmallIntestine|Mucosa|UpperIleum|Plasma|Glucose|Enrichment" persistable="1" formulaId="7984"/>
		<Observer id="7985" entityId="9e04e281-64a0-4112-b21d-f377de2ea19d" name="Total_Glucose" path="Macallan_2003|Organism|SmallIntestine|Mucosa|UpperIleum|Plasma|Glucose|Total_Glucose" unit="µmol/l" persistable="1" formulaId="7986"/>
		<Observer id="7992" entityId="b2736ecd-e13e-4114-9c0c-6a30bed9c8b9" name="Conc." path="Macallan_2003|Organism|SmallIntestine|Mucosa|UpperIleum|Plasma|Insulin|Conc." unit="µmol/l" persistable="1" formulaId="7993"/>
		<Observer id="7999" entityId="179559e4-7f91-4c26-b911-8e762b1076ba" name="Conc." path="Macallan_2003|Organism|SmallIntestine|Mucosa|UpperIleum|Plasma|Glucagon|Conc." unit="µmol/l" persistable="1" formulaId="8000"/>
		<Observer id="8004" entityId="ac9cd30a-0bf0-44e9-917a-cd0f014b95c3" name="Conc." path="Macallan_2003|Organism|SmallIntestine|Mucosa|UpperIleum|Plasma|End-IIR-en|Conc." unit="µmol/l" persistable="1" formulaId="8005"/>
		<Observer id="8010" entityId="3d4fe1ae-2898-4418-a657-aaddd5685162" name="Conc." path="Macallan_2003|Organism|SmallIntestine|Mucosa|UpperIleum|Plasma|D2Glucose|Conc." unit="µmol/l" persistable="1" formulaId="8011"/>
		<Observer id="8012" entityId="ca5456b2-b461-4557-a29b-6d7dca026fd2" name="Enrichment" path="Macallan_2003|Organism|SmallIntestine|Mucosa|UpperIleum|Plasma|D2Glucose|Enrichment" persistable="1" formulaId="8013"/>
		<Observer id="8014" entityId="a5c50e81-fd20-4200-a0c7-d8975a6ad8d7" name="Total_Glucose" path="Macallan_2003|Organism|SmallIntestine|Mucosa|UpperIleum|Plasma|D2Glucose|Total_Glucose" unit="µmol/l" persistable="1" formulaId="8015"/>
		<Observer id="8025" entityId="ce05ef0d-9ebf-4ba0-8cfe-a1084b8f6740" name="Conc." path="Macallan_2003|Organism|SmallIntestine|Mucosa|UpperIleum|BloodCells|Glucose|Conc." unit="µmol/l" persistable="1" formulaId="8026"/>
		<Observer id="8027" entityId="522c6c38-9ad8-4db3-8229-c6e3d90592de" name="Enrichment" path="Macallan_2003|Organism|SmallIntestine|Mucosa|UpperIleum|BloodCells|Glucose|Enrichment" persistable="1" formulaId="8029"/>
		<Observer id="8030" entityId="d03e3e0d-49fb-4001-88d1-6486166b7448" name="Total_Glucose" path="Macallan_2003|Organism|SmallIntestine|Mucosa|UpperIleum|BloodCells|Glucose|Total_Glucose" unit="µmol/l" persistable="1" formulaId="8031"/>
		<Observer id="8037" entityId="19b41b64-ff9a-4680-98c3-930e5056d2de" name="Conc." path="Macallan_2003|Organism|SmallIntestine|Mucosa|UpperIleum|BloodCells|Insulin|Conc." unit="µmol/l" persistable="1" formulaId="8038"/>
		<Observer id="8044" entityId="89d8ffb0-5584-4adf-93d2-ce3415c3b1b7" name="Conc." path="Macallan_2003|Organism|SmallIntestine|Mucosa|UpperIleum|BloodCells|Glucagon|Conc." unit="µmol/l" persistable="1" formulaId="8045"/>
		<Observer id="8049" entityId="0d94ec71-668c-45dc-97d3-898d4e311b3e" name="Conc." path="Macallan_2003|Organism|SmallIntestine|Mucosa|UpperIleum|BloodCells|End-IIR-en|Conc." unit="µmol/l" persistable="1" formulaId="8050"/>
		<Observer id="8055" entityId="d9e7ed12-efd8-4542-8c01-033bf0d84b01" name="Conc." path="Macallan_2003|Organism|SmallIntestine|Mucosa|UpperIleum|BloodCells|D2Glucose|Conc." unit="µmol/l" persistable="1" formulaId="8056"/>
		<Observer id="8057" entityId="53ec8460-5c33-42a2-94d3-c810150e629c" name="Enrichment" path="Macallan_2003|Organism|SmallIntestine|Mucosa|UpperIleum|BloodCells|D2Glucose|Enrichment" persistable="1" formulaId="8058"/>
		<Observer id="8059" entityId="fa44a462-b006-4183-9003-531bc9faa6a1" name="Total_Glucose" path="Macallan_2003|Organism|SmallIntestine|Mucosa|UpperIleum|BloodCells|D2Glucose|Total_Glucose" unit="µmol/l" persistable="1" formulaId="8060"/>
		<Observer id="8073" entityId="679116d1-8517-4e9e-ab47-b737a7916a3d" name="Conc." path="Macallan_2003|Organism|SmallIntestine|Mucosa|UpperIleum|Interstitial|Glucose|Conc." unit="µmol/l" persistable="1" formulaId="8074"/>
		<Observer id="8075" entityId="26be6264-d005-4ca7-98ec-6844fa2ae50c" name="Enrichment" path="Macallan_2003|Organism|SmallIntestine|Mucosa|UpperIleum|Interstitial|Glucose|Enrichment" persistable="1" formulaId="8077"/>
		<Observer id="8078" entityId="6b87a650-9676-4b11-8ec3-f5dfea9102f1" name="Total_Glucose" path="Macallan_2003|Organism|SmallIntestine|Mucosa|UpperIleum|Interstitial|Glucose|Total_Glucose" unit="µmol/l" persistable="1" formulaId="8079"/>
		<Observer id="8086" entityId="15203c1b-0554-43cf-bacd-e5b9a1d10988" name="Conc." path="Macallan_2003|Organism|SmallIntestine|Mucosa|UpperIleum|Interstitial|Insulin|Conc." unit="µmol/l" persistable="1" formulaId="8087"/>
		<Observer id="8094" entityId="91ec3b95-f723-4607-b8cc-d8743a310704" name="Conc." path="Macallan_2003|Organism|SmallIntestine|Mucosa|UpperIleum|Interstitial|Glucagon|Conc." unit="µmol/l" persistable="1" formulaId="8095"/>
		<Observer id="8099" entityId="6b034a5a-99f2-4b7f-9b53-e176377afa59" name="Conc." path="Macallan_2003|Organism|SmallIntestine|Mucosa|UpperIleum|Interstitial|End-IIR-en|Conc." unit="µmol/l" persistable="1" formulaId="8100"/>
		<Observer id="8106" entityId="9978beab-d8d5-4775-a984-33e2642c8bc8" name="Conc." path="Macallan_2003|Organism|SmallIntestine|Mucosa|UpperIleum|Interstitial|D2Glucose|Conc." unit="µmol/l" persistable="1" formulaId="8107"/>
		<Observer id="8108" entityId="edd18226-afd9-42ea-a30a-d9ad08c0fe6e" name="Enrichment" path="Macallan_2003|Organism|SmallIntestine|Mucosa|UpperIleum|Interstitial|D2Glucose|Enrichment" persistable="1" formulaId="8109"/>
		<Observer id="8110" entityId="3d5d821b-aac6-4b18-b0c6-66b37c91ad32" name="Total_Glucose" path="Macallan_2003|Organism|SmallIntestine|Mucosa|UpperIleum|Interstitial|D2Glucose|Total_Glucose" unit="µmol/l" persistable="1" formulaId="8111"/>
		<Observer id="8124" entityId="d4153eb2-b6ed-4de3-8ccb-ebc223b658df" name="Conc." path="Macallan_2003|Organism|SmallIntestine|Mucosa|UpperIleum|Intracellular|Glucose|Conc." unit="µmol/l" persistable="1" formulaId="8125"/>
		<Observer id="8126" entityId="7e388c0f-8f6b-415d-8984-295d869214ef" name="Enrichment" path="Macallan_2003|Organism|SmallIntestine|Mucosa|UpperIleum|Intracellular|Glucose|Enrichment" persistable="1" formulaId="8128"/>
		<Observer id="8129" entityId="c2601bbf-7ce6-4a03-9653-22169113a75b" name="Total_Glucose" path="Macallan_2003|Organism|SmallIntestine|Mucosa|UpperIleum|Intracellular|Glucose|Total_Glucose" unit="µmol/l" persistable="1" formulaId="8130"/>
		<Observer id="8138" entityId="f31c9a22-9a09-44d7-b746-ddf26fddea6d" name="Conc." path="Macallan_2003|Organism|SmallIntestine|Mucosa|UpperIleum|Intracellular|GLUT2|Conc." unit="µmol/l" persistable="1" formulaId="8139"/>
		<Observer id="8146" entityId="61dd4102-3811-4f69-b3c1-4d9d4a4bdbf5" name="Conc." path="Macallan_2003|Organism|SmallIntestine|Mucosa|UpperIleum|Intracellular|SGLT1|Conc." unit="µmol/l" persistable="1" formulaId="8147"/>
		<Observer id="8154" entityId="2416d72d-1c36-4440-a102-e6a0ce65e766" name="Conc." path="Macallan_2003|Organism|SmallIntestine|Mucosa|UpperIleum|Intracellular|Insulin|Conc." unit="µmol/l" persistable="1" formulaId="8155"/>
		<Observer id="8162" entityId="bb02087a-c8e9-428e-ad96-c683890d8121" name="Conc." path="Macallan_2003|Organism|SmallIntestine|Mucosa|UpperIleum|Intracellular|Glucagon|Conc." unit="µmol/l" persistable="1" formulaId="8163"/>
		<Observer id="8167" entityId="14a82b25-e071-49aa-bc20-7fcfaa0da091" name="Conc." path="Macallan_2003|Organism|SmallIntestine|Mucosa|UpperIleum|Intracellular|IsCytosol|Conc." unit="µmol/l" persistable="1" formulaId="8168"/>
		<Observer id="8172" entityId="e3250ef9-e09d-45b9-93dc-c856b4c5193c" name="Conc." path="Macallan_2003|Organism|SmallIntestine|Mucosa|UpperIleum|Intracellular|End-IIR-en|Conc." unit="µmol/l" persistable="1" formulaId="8173"/>
		<Observer id="8179" entityId="f5f0449b-a12a-47c3-88be-e48cca123e38" name="Conc." path="Macallan_2003|Organism|SmallIntestine|Mucosa|UpperIleum|Intracellular|D2Glucose|Conc." unit="µmol/l" persistable="1" formulaId="8180"/>
		<Observer id="8181" entityId="f3b5ee6b-f1cf-413a-a42d-4a43e7afa9af" name="Enrichment" path="Macallan_2003|Organism|SmallIntestine|Mucosa|UpperIleum|Intracellular|D2Glucose|Enrichment" persistable="1" formulaId="8182"/>
		<Observer id="8183" entityId="4e57fdfc-44bf-47e0-bc92-31553e4cef2a" name="Total_Glucose" path="Macallan_2003|Organism|SmallIntestine|Mucosa|UpperIleum|Intracellular|D2Glucose|Total_Glucose" unit="µmol/l" persistable="1" formulaId="8184"/>
		<Observer id="8193" entityId="49ce9ffc-b855-4c8d-80a6-49afa8b39d20" name="Conc." path="Macallan_2003|Organism|SmallIntestine|Mucosa|UpperIleum|Endosome|Glucose|Conc." unit="µmol/l" persistable="1" formulaId="8194"/>
		<Observer id="8195" entityId="e8ddcc46-8a38-4543-a1ac-c25d013dee7a" name="Enrichment" path="Macallan_2003|Organism|SmallIntestine|Mucosa|UpperIleum|Endosome|Glucose|Enrichment" persistable="1" formulaId="8197"/>
		<Observer id="8198" entityId="3ecfa459-48c9-4cf3-b4e8-bd9937183b03" name="Total_Glucose" path="Macallan_2003|Organism|SmallIntestine|Mucosa|UpperIleum|Endosome|Glucose|Total_Glucose" unit="µmol/l" persistable="1" formulaId="8199"/>
		<Observer id="8204" entityId="4157eec4-1634-4c97-96dc-b414d13b69e7" name="Conc." path="Macallan_2003|Organism|SmallIntestine|Mucosa|UpperIleum|Endosome|Insulin|Conc." unit="µmol/l" persistable="1" formulaId="8205"/>
		<Observer id="8210" entityId="f6c0493d-f930-4f1c-a1d3-32bb37ee9525" name="Conc." path="Macallan_2003|Organism|SmallIntestine|Mucosa|UpperIleum|Endosome|Glucagon|Conc." unit="µmol/l" persistable="1" formulaId="8211"/>
		<Observer id="8215" entityId="5d498c03-101d-4dda-91ae-403866475d82" name="Conc." path="Macallan_2003|Organism|SmallIntestine|Mucosa|UpperIleum|Endosome|End-IIR-en|Conc." unit="µmol/l" persistable="1" formulaId="8216"/>
		<Observer id="8220" entityId="7f925218-adfe-4d80-affb-be17299e941f" name="Conc." path="Macallan_2003|Organism|SmallIntestine|Mucosa|UpperIleum|Endosome|D2Glucose|Conc." unit="µmol/l" persistable="1" formulaId="8221"/>
		<Observer id="8222" entityId="91f29efa-11f2-421d-a6f9-2028db0be27f" name="Enrichment" path="Macallan_2003|Organism|SmallIntestine|Mucosa|UpperIleum|Endosome|D2Glucose|Enrichment" persistable="1" formulaId="8223"/>
		<Observer id="8224" entityId="53e5f525-1e13-4d27-b05b-1fd5ab619432" name="Total_Glucose" path="Macallan_2003|Organism|SmallIntestine|Mucosa|UpperIleum|Endosome|D2Glucose|Total_Glucose" unit="µmol/l" persistable="1" formulaId="8225"/>
		<Observer id="8230" entityId="42ca406c-97c0-41c7-9b83-d865a6235f1d" name="Conc." path="Macallan_2003|Organism|SmallIntestine|Mucosa|UpperIleum|EndosomalClearance|Glucose|Conc." unit="µmol/l" persistable="1" formulaId="8231"/>
		<Observer id="8232" entityId="de619184-5e19-4d91-8709-01e18435fe01" name="Enrichment" path="Macallan_2003|Organism|SmallIntestine|Mucosa|UpperIleum|EndosomalClearance|Glucose|Enrichment" persistable="1" formulaId="8234"/>
		<Observer id="8235" entityId="0a248aa1-886c-4296-8198-b2be229caca8" name="Total_Glucose" path="Macallan_2003|Organism|SmallIntestine|Mucosa|UpperIleum|EndosomalClearance|Glucose|Total_Glucose" unit="µmol/l" persistable="1" formulaId="8236"/>
		<Observer id="8240" entityId="18ecae83-d537-442d-833f-f3ba12f6b252" name="Conc." path="Macallan_2003|Organism|SmallIntestine|Mucosa|UpperIleum|EndosomalClearance|Insulin|Conc." unit="µmol/l" persistable="1" formulaId="8241"/>
		<Observer id="8245" entityId="0560caa2-ec9d-4cf6-adef-43853e03dce8" name="Conc." path="Macallan_2003|Organism|SmallIntestine|Mucosa|UpperIleum|EndosomalClearance|Glucagon|Conc." unit="µmol/l" persistable="1" formulaId="8246"/>
		<Observer id="8250" entityId="0dbc09ab-1130-4433-a81d-58a3f130dc4e" name="Conc." path="Macallan_2003|Organism|SmallIntestine|Mucosa|UpperIleum|EndosomalClearance|End-IIR-en|Conc." unit="µmol/l" persistable="1" formulaId="8251"/>
		<Observer id="8254" entityId="7c3d5e71-3e7f-4898-ad10-a80b1605c5b9" name="Conc." path="Macallan_2003|Organism|SmallIntestine|Mucosa|UpperIleum|EndosomalClearance|D2Glucose|Conc." unit="µmol/l" persistable="1" formulaId="8255"/>
		<Observer id="8256" entityId="5a4ed6e2-125c-4885-96bd-725fbcf73b04" name="Enrichment" path="Macallan_2003|Organism|SmallIntestine|Mucosa|UpperIleum|EndosomalClearance|D2Glucose|Enrichment" persistable="1" formulaId="8257"/>
		<Observer id="8258" entityId="77ad6658-a83e-4661-800a-f38698a33b6e" name="Total_Glucose" path="Macallan_2003|Organism|SmallIntestine|Mucosa|UpperIleum|EndosomalClearance|D2Glucose|Total_Glucose" unit="µmol/l" persistable="1" formulaId="8259"/>
		<Observer id="8327" entityId="be3460b1-971e-4b25-8149-eeb3ef2cb865" name="Conc." path="Macallan_2003|Organism|SmallIntestine|Mucosa|LowerIleum|Plasma|Glucose|Conc." unit="µmol/l" persistable="1" formulaId="8328"/>
		<Observer id="8329" entityId="09207432-4e4a-44a7-ac17-be3a31954cb6" name="Enrichment" path="Macallan_2003|Organism|SmallIntestine|Mucosa|LowerIleum|Plasma|Glucose|Enrichment" persistable="1" formulaId="8331"/>
		<Observer id="8332" entityId="87f14b5f-2fc2-4cc2-8324-dca9566be323" name="Total_Glucose" path="Macallan_2003|Organism|SmallIntestine|Mucosa|LowerIleum|Plasma|Glucose|Total_Glucose" unit="µmol/l" persistable="1" formulaId="8333"/>
		<Observer id="8339" entityId="24384eba-c85a-4271-90af-741aa0aa35ef" name="Conc." path="Macallan_2003|Organism|SmallIntestine|Mucosa|LowerIleum|Plasma|Insulin|Conc." unit="µmol/l" persistable="1" formulaId="8340"/>
		<Observer id="8346" entityId="7424131b-c323-41b4-84fc-f609330988fe" name="Conc." path="Macallan_2003|Organism|SmallIntestine|Mucosa|LowerIleum|Plasma|Glucagon|Conc." unit="µmol/l" persistable="1" formulaId="8347"/>
		<Observer id="8351" entityId="92063803-484a-4d35-ba5e-b49d51489b60" name="Conc." path="Macallan_2003|Organism|SmallIntestine|Mucosa|LowerIleum|Plasma|End-IIR-en|Conc." unit="µmol/l" persistable="1" formulaId="8352"/>
		<Observer id="8357" entityId="51e69179-766e-42b6-8b16-74ea7a81c48f" name="Conc." path="Macallan_2003|Organism|SmallIntestine|Mucosa|LowerIleum|Plasma|D2Glucose|Conc." unit="µmol/l" persistable="1" formulaId="8358"/>
		<Observer id="8359" entityId="5d2e64df-bd92-4e65-a38d-cc430919ea86" name="Enrichment" path="Macallan_2003|Organism|SmallIntestine|Mucosa|LowerIleum|Plasma|D2Glucose|Enrichment" persistable="1" formulaId="8360"/>
		<Observer id="8361" entityId="e7e4c8b9-fde6-4960-b6a4-6608948cac59" name="Total_Glucose" path="Macallan_2003|Organism|SmallIntestine|Mucosa|LowerIleum|Plasma|D2Glucose|Total_Glucose" unit="µmol/l" persistable="1" formulaId="8362"/>
		<Observer id="8372" entityId="89a0737d-1408-4f2c-adaa-142653b4dddf" name="Conc." path="Macallan_2003|Organism|SmallIntestine|Mucosa|LowerIleum|BloodCells|Glucose|Conc." unit="µmol/l" persistable="1" formulaId="8373"/>
		<Observer id="8374" entityId="d404d918-fc61-4672-bddf-a0321a41118e" name="Enrichment" path="Macallan_2003|Organism|SmallIntestine|Mucosa|LowerIleum|BloodCells|Glucose|Enrichment" persistable="1" formulaId="8376"/>
		<Observer id="8377" entityId="b3b0771d-56e6-4aa7-9490-9d866cde064e" name="Total_Glucose" path="Macallan_2003|Organism|SmallIntestine|Mucosa|LowerIleum|BloodCells|Glucose|Total_Glucose" unit="µmol/l" persistable="1" formulaId="8378"/>
		<Observer id="8384" entityId="00df8622-d313-4db6-94ba-7602c1362a30" name="Conc." path="Macallan_2003|Organism|SmallIntestine|Mucosa|LowerIleum|BloodCells|Insulin|Conc." unit="µmol/l" persistable="1" formulaId="8385"/>
		<Observer id="8391" entityId="f967553d-339f-4342-9889-6704e97ce5fc" name="Conc." path="Macallan_2003|Organism|SmallIntestine|Mucosa|LowerIleum|BloodCells|Glucagon|Conc." unit="µmol/l" persistable="1" formulaId="8392"/>
		<Observer id="8396" entityId="e9fdaabb-e139-49f5-b7ac-40501022f586" name="Conc." path="Macallan_2003|Organism|SmallIntestine|Mucosa|LowerIleum|BloodCells|End-IIR-en|Conc." unit="µmol/l" persistable="1" formulaId="8397"/>
		<Observer id="8402" entityId="7345f41d-a308-4199-9d67-067746a23f3d" name="Conc." path="Macallan_2003|Organism|SmallIntestine|Mucosa|LowerIleum|BloodCells|D2Glucose|Conc." unit="µmol/l" persistable="1" formulaId="8403"/>
		<Observer id="8404" entityId="838390be-50c7-4e55-8dee-abd53beb0ed3" name="Enrichment" path="Macallan_2003|Organism|SmallIntestine|Mucosa|LowerIleum|BloodCells|D2Glucose|Enrichment" persistable="1" formulaId="8405"/>
		<Observer id="8406" entityId="29807a35-c6cb-4bcb-ac5a-d03979d24b74" name="Total_Glucose" path="Macallan_2003|Organism|SmallIntestine|Mucosa|LowerIleum|BloodCells|D2Glucose|Total_Glucose" unit="µmol/l" persistable="1" formulaId="8407"/>
		<Observer id="8420" entityId="e0e2122a-51d2-4270-8d39-05aec53fd4a5" name="Conc." path="Macallan_2003|Organism|SmallIntestine|Mucosa|LowerIleum|Interstitial|Glucose|Conc." unit="µmol/l" persistable="1" formulaId="8421"/>
		<Observer id="8422" entityId="e38b35ab-4780-453a-868d-bc5a1c382f3b" name="Enrichment" path="Macallan_2003|Organism|SmallIntestine|Mucosa|LowerIleum|Interstitial|Glucose|Enrichment" persistable="1" formulaId="8424"/>
		<Observer id="8425" entityId="9c622bb6-beb0-4419-bc26-82069b2ab8d9" name="Total_Glucose" path="Macallan_2003|Organism|SmallIntestine|Mucosa|LowerIleum|Interstitial|Glucose|Total_Glucose" unit="µmol/l" persistable="1" formulaId="8426"/>
		<Observer id="8433" entityId="5dea9f3f-bbe1-45f6-8030-7cd38aeaa919" name="Conc." path="Macallan_2003|Organism|SmallIntestine|Mucosa|LowerIleum|Interstitial|Insulin|Conc." unit="µmol/l" persistable="1" formulaId="8434"/>
		<Observer id="8441" entityId="be7a4cd1-b26e-4f6f-8ad2-49e0231afa6b" name="Conc." path="Macallan_2003|Organism|SmallIntestine|Mucosa|LowerIleum|Interstitial|Glucagon|Conc." unit="µmol/l" persistable="1" formulaId="8442"/>
		<Observer id="8446" entityId="7d961946-9104-4bf9-80d0-173552b36ae5" name="Conc." path="Macallan_2003|Organism|SmallIntestine|Mucosa|LowerIleum|Interstitial|End-IIR-en|Conc." unit="µmol/l" persistable="1" formulaId="8447"/>
		<Observer id="8453" entityId="8268761b-f2f4-45b3-953d-0ce907007a1d" name="Conc." path="Macallan_2003|Organism|SmallIntestine|Mucosa|LowerIleum|Interstitial|D2Glucose|Conc." unit="µmol/l" persistable="1" formulaId="8454"/>
		<Observer id="8455" entityId="dc51d5e0-cf17-4538-9ec8-aa5ace394ff6" name="Enrichment" path="Macallan_2003|Organism|SmallIntestine|Mucosa|LowerIleum|Interstitial|D2Glucose|Enrichment" persistable="1" formulaId="8456"/>
		<Observer id="8457" entityId="484a23c3-c634-4b51-8651-7257937e2ae5" name="Total_Glucose" path="Macallan_2003|Organism|SmallIntestine|Mucosa|LowerIleum|Interstitial|D2Glucose|Total_Glucose" unit="µmol/l" persistable="1" formulaId="8458"/>
		<Observer id="8471" entityId="68739468-b7b0-45e1-a78d-0bf47fed6647" name="Conc." path="Macallan_2003|Organism|SmallIntestine|Mucosa|LowerIleum|Intracellular|Glucose|Conc." unit="µmol/l" persistable="1" formulaId="8472"/>
		<Observer id="8473" entityId="e039bb2f-3e6b-471d-ae64-b778454828da" name="Enrichment" path="Macallan_2003|Organism|SmallIntestine|Mucosa|LowerIleum|Intracellular|Glucose|Enrichment" persistable="1" formulaId="8475"/>
		<Observer id="8476" entityId="59c9b335-4425-4bb8-a78e-8d0b2c791335" name="Total_Glucose" path="Macallan_2003|Organism|SmallIntestine|Mucosa|LowerIleum|Intracellular|Glucose|Total_Glucose" unit="µmol/l" persistable="1" formulaId="8477"/>
		<Observer id="8485" entityId="5854af91-8dc4-4b8a-bf58-63266ee47a9c" name="Conc." path="Macallan_2003|Organism|SmallIntestine|Mucosa|LowerIleum|Intracellular|GLUT2|Conc." unit="µmol/l" persistable="1" formulaId="8486"/>
		<Observer id="8493" entityId="3105ce8f-bdd6-41b0-8cf4-af432bba15ee" name="Conc." path="Macallan_2003|Organism|SmallIntestine|Mucosa|LowerIleum|Intracellular|SGLT1|Conc." unit="µmol/l" persistable="1" formulaId="8494"/>
		<Observer id="8501" entityId="b881558d-37f0-410e-962d-b761b63af746" name="Conc." path="Macallan_2003|Organism|SmallIntestine|Mucosa|LowerIleum|Intracellular|Insulin|Conc." unit="µmol/l" persistable="1" formulaId="8502"/>
		<Observer id="8509" entityId="ce3fd4f4-7299-41f8-aa29-3b81ab083f64" name="Conc." path="Macallan_2003|Organism|SmallIntestine|Mucosa|LowerIleum|Intracellular|Glucagon|Conc." unit="µmol/l" persistable="1" formulaId="8510"/>
		<Observer id="8514" entityId="278e6ccd-a65c-4e49-983e-ad06b6ee3fd1" name="Conc." path="Macallan_2003|Organism|SmallIntestine|Mucosa|LowerIleum|Intracellular|IsCytosol|Conc." unit="µmol/l" persistable="1" formulaId="8515"/>
		<Observer id="8519" entityId="f3ae4e12-6b10-4ac0-adc7-e0af81bd3cc5" name="Conc." path="Macallan_2003|Organism|SmallIntestine|Mucosa|LowerIleum|Intracellular|End-IIR-en|Conc." unit="µmol/l" persistable="1" formulaId="8520"/>
		<Observer id="8526" entityId="afaa560e-8036-4b48-bd92-e20d6260d003" name="Conc." path="Macallan_2003|Organism|SmallIntestine|Mucosa|LowerIleum|Intracellular|D2Glucose|Conc." unit="µmol/l" persistable="1" formulaId="8527"/>
		<Observer id="8528" entityId="bbc91ef7-3fdb-48f9-80f2-d2701bc5d596" name="Enrichment" path="Macallan_2003|Organism|SmallIntestine|Mucosa|LowerIleum|Intracellular|D2Glucose|Enrichment" persistable="1" formulaId="8529"/>
		<Observer id="8530" entityId="637ac18c-75c5-443c-8a87-297dc2df0aa8" name="Total_Glucose" path="Macallan_2003|Organism|SmallIntestine|Mucosa|LowerIleum|Intracellular|D2Glucose|Total_Glucose" unit="µmol/l" persistable="1" formulaId="8531"/>
		<Observer id="8540" entityId="69a9ddab-a2c0-4321-ad57-b1845d0bb321" name="Conc." path="Macallan_2003|Organism|SmallIntestine|Mucosa|LowerIleum|Endosome|Glucose|Conc." unit="µmol/l" persistable="1" formulaId="8541"/>
		<Observer id="8542" entityId="98a432e7-d31f-4efa-895c-14caaeedec39" name="Enrichment" path="Macallan_2003|Organism|SmallIntestine|Mucosa|LowerIleum|Endosome|Glucose|Enrichment" persistable="1" formulaId="8544"/>
		<Observer id="8545" entityId="9d0d98f2-4b83-43c5-8af1-a7858ac980b1" name="Total_Glucose" path="Macallan_2003|Organism|SmallIntestine|Mucosa|LowerIleum|Endosome|Glucose|Total_Glucose" unit="µmol/l" persistable="1" formulaId="8546"/>
		<Observer id="8551" entityId="2490215a-2cf4-4f9a-9a90-ac447f7d0e48" name="Conc." path="Macallan_2003|Organism|SmallIntestine|Mucosa|LowerIleum|Endosome|Insulin|Conc." unit="µmol/l" persistable="1" formulaId="8552"/>
		<Observer id="8557" entityId="326363ad-1bb0-4d5c-997a-c983cd1d63b5" name="Conc." path="Macallan_2003|Organism|SmallIntestine|Mucosa|LowerIleum|Endosome|Glucagon|Conc." unit="µmol/l" persistable="1" formulaId="8558"/>
		<Observer id="8562" entityId="c1d87b67-47c3-46a6-a758-13bd5d6f8762" name="Conc." path="Macallan_2003|Organism|SmallIntestine|Mucosa|LowerIleum|Endosome|End-IIR-en|Conc." unit="µmol/l" persistable="1" formulaId="8563"/>
		<Observer id="8567" entityId="7f156234-fdfa-4543-8ac7-8bcba3256825" name="Conc." path="Macallan_2003|Organism|SmallIntestine|Mucosa|LowerIleum|Endosome|D2Glucose|Conc." unit="µmol/l" persistable="1" formulaId="8568"/>
		<Observer id="8569" entityId="6c993770-caad-46c1-b4d9-069fea8051f7" name="Enrichment" path="Macallan_2003|Organism|SmallIntestine|Mucosa|LowerIleum|Endosome|D2Glucose|Enrichment" persistable="1" formulaId="8570"/>
		<Observer id="8571" entityId="d3ebb8d1-8094-4d4d-81af-1d459ef14f71" name="Total_Glucose" path="Macallan_2003|Organism|SmallIntestine|Mucosa|LowerIleum|Endosome|D2Glucose|Total_Glucose" unit="µmol/l" persistable="1" formulaId="8572"/>
		<Observer id="8577" entityId="a18c4386-270b-4707-b814-32ca9e392ff7" name="Conc." path="Macallan_2003|Organism|SmallIntestine|Mucosa|LowerIleum|EndosomalClearance|Glucose|Conc." unit="µmol/l" persistable="1" formulaId="8578"/>
		<Observer id="8579" entityId="6b267bc2-ccf9-4604-b992-25c5c54972d4" name="Enrichment" path="Macallan_2003|Organism|SmallIntestine|Mucosa|LowerIleum|EndosomalClearance|Glucose|Enrichment" persistable="1" formulaId="8581"/>
		<Observer id="8582" entityId="3af60da8-2299-4b94-84da-bb8da7ab11b1" name="Total_Glucose" path="Macallan_2003|Organism|SmallIntestine|Mucosa|LowerIleum|EndosomalClearance|Glucose|Total_Glucose" unit="µmol/l" persistable="1" formulaId="8583"/>
		<Observer id="8587" entityId="21833ac5-6e8c-4432-9a6c-bf49f26c2c1c" name="Conc." path="Macallan_2003|Organism|SmallIntestine|Mucosa|LowerIleum|EndosomalClearance|Insulin|Conc." unit="µmol/l" persistable="1" formulaId="8588"/>
		<Observer id="8592" entityId="c900b124-5d95-4881-b358-98d992fb3ae8" name="Conc." path="Macallan_2003|Organism|SmallIntestine|Mucosa|LowerIleum|EndosomalClearance|Glucagon|Conc." unit="µmol/l" persistable="1" formulaId="8593"/>
		<Observer id="8597" entityId="56699756-a2e5-4dff-9af8-f66ab3929c49" name="Conc." path="Macallan_2003|Organism|SmallIntestine|Mucosa|LowerIleum|EndosomalClearance|End-IIR-en|Conc." unit="µmol/l" persistable="1" formulaId="8598"/>
		<Observer id="8601" entityId="49dbf036-04eb-4f94-80f9-b52496e0551a" name="Conc." path="Macallan_2003|Organism|SmallIntestine|Mucosa|LowerIleum|EndosomalClearance|D2Glucose|Conc." unit="µmol/l" persistable="1" formulaId="8602"/>
		<Observer id="8603" entityId="6e41c1de-ab58-40e9-8f98-ee0007421660" name="Enrichment" path="Macallan_2003|Organism|SmallIntestine|Mucosa|LowerIleum|EndosomalClearance|D2Glucose|Enrichment" persistable="1" formulaId="8604"/>
		<Observer id="8605" entityId="86b3441e-ff88-4e1e-b3cd-75a91d3435bf" name="Total_Glucose" path="Macallan_2003|Organism|SmallIntestine|Mucosa|LowerIleum|EndosomalClearance|D2Glucose|Total_Glucose" unit="µmol/l" persistable="1" formulaId="8606"/>
		<Observer id="8619" entityId="ef85f0e5-0441-4249-848b-46352dd5020b" name="Obs_Metabolization" path="Macallan_2003|Organism|SmallIntestine|Glucose|Obs_Metabolization" unit="µmol/min" persistable="1" formulaId="8620"/>
		<Observer id="8621" entityId="d9000540-8b7c-4a67-90f1-535c850f1b33" name="Obs_I-int/pls-Grad" path="Macallan_2003|Organism|SmallIntestine|Insulin|Obs_I-int/pls-Grad" persistable="1" formulaId="8622"/>
		<Observer id="8716" entityId="d276809f-fa9c-4704-ab25-841ce7f1154b" name="Conc." path="Macallan_2003|Organism|LargeIntestine|Plasma|Glucose|Conc." unit="µmol/l" persistable="1" formulaId="8717"/>
		<Observer id="8718" entityId="531e332c-f83d-4eb6-aabe-1a31dcf29fa9" name="Enrichment" path="Macallan_2003|Organism|LargeIntestine|Plasma|Glucose|Enrichment" persistable="1" formulaId="8720"/>
		<Observer id="8721" entityId="5e234ad2-bdf6-46b7-9858-be096a13fa1b" name="Total_Glucose" path="Macallan_2003|Organism|LargeIntestine|Plasma|Glucose|Total_Glucose" unit="µmol/l" persistable="1" formulaId="8722"/>
		<Observer id="8728" entityId="ad5d10ec-ef3a-461a-8fac-01ba389790ca" name="Conc." path="Macallan_2003|Organism|LargeIntestine|Plasma|Insulin|Conc." unit="µmol/l" persistable="1" formulaId="8729"/>
		<Observer id="8735" entityId="eaef7384-3b6c-4a30-9299-db71def48e77" name="Conc." path="Macallan_2003|Organism|LargeIntestine|Plasma|Glucagon|Conc." unit="µmol/l" persistable="1" formulaId="8736"/>
		<Observer id="8740" entityId="df97346c-0e89-4152-8fcc-28d966b1e3b3" name="Conc." path="Macallan_2003|Organism|LargeIntestine|Plasma|IsPlasma|Conc." unit="µmol/l" persistable="1" formulaId="8741"/>
		<Observer id="8745" entityId="f49e2a39-dccd-4ec1-a79c-d2420b39b1a6" name="Conc." path="Macallan_2003|Organism|LargeIntestine|Plasma|End-IIR-en|Conc." unit="µmol/l" persistable="1" formulaId="8746"/>
		<Observer id="8751" entityId="4072658d-b7d1-436c-806f-304d61499428" name="Conc." path="Macallan_2003|Organism|LargeIntestine|Plasma|D2Glucose|Conc." unit="µmol/l" persistable="1" formulaId="8752"/>
		<Observer id="8753" entityId="3f5907b8-eee2-4745-bd4d-ffffeda022e8" name="Enrichment" path="Macallan_2003|Organism|LargeIntestine|Plasma|D2Glucose|Enrichment" persistable="1" formulaId="8754"/>
		<Observer id="8755" entityId="2d170d36-af29-4a0c-a44b-d09e3ccc4f39" name="Total_Glucose" path="Macallan_2003|Organism|LargeIntestine|Plasma|D2Glucose|Total_Glucose" unit="µmol/l" persistable="1" formulaId="8756"/>
		<Observer id="8790" entityId="fd38903c-c3ff-4f39-9fd4-3d34f3ed8d74" name="Conc." path="Macallan_2003|Organism|LargeIntestine|BloodCells|Glucose|Conc." unit="µmol/l" persistable="1" formulaId="8791"/>
		<Observer id="8792" entityId="0f555b94-ecbc-4efa-bf4e-b01e9863153c" name="Enrichment" path="Macallan_2003|Organism|LargeIntestine|BloodCells|Glucose|Enrichment" persistable="1" formulaId="8793"/>
		<Observer id="8794" entityId="d3f74906-417e-4b50-9050-742caf51b830" name="Total_Glucose" path="Macallan_2003|Organism|LargeIntestine|BloodCells|Glucose|Total_Glucose" unit="µmol/l" persistable="1" formulaId="8795"/>
		<Observer id="8802" entityId="91178251-a6b6-4c46-9730-90389fc94ac7" name="Conc." path="Macallan_2003|Organism|LargeIntestine|BloodCells|Hexokinase|Conc." unit="µmol/l" persistable="1" formulaId="8803"/>
		<Observer id="8807" entityId="33bbcb26-f94e-4850-8721-a3f9e9f731a9" name="Conc." path="Macallan_2003|Organism|LargeIntestine|BloodCells|Glucose-Hexokinase Metabolite|Conc." unit="µmol/l" persistable="1" formulaId="8808"/>
		<Observer id="8814" entityId="2b1ea7ed-0451-4284-85cb-28e22f5835f9" name="Conc." path="Macallan_2003|Organism|LargeIntestine|BloodCells|Insulin|Conc." unit="µmol/l" persistable="1" formulaId="8815"/>
		<Observer id="8821" entityId="f444cd13-b968-485a-a5c9-c409ee694c9c" name="Conc." path="Macallan_2003|Organism|LargeIntestine|BloodCells|Glucagon|Conc." unit="µmol/l" persistable="1" formulaId="8822"/>
		<Observer id="8826" entityId="f320a617-fa34-4752-8cbf-de2d712e248a" name="Conc." path="Macallan_2003|Organism|LargeIntestine|BloodCells|End-IIR-en|Conc." unit="µmol/l" persistable="1" formulaId="8827"/>
		<Observer id="8831" entityId="a582636e-7709-4b0a-8bb2-3a88122e141c" name="Conc." path="Macallan_2003|Organism|LargeIntestine|BloodCells|D2Glucose|Conc." unit="µmol/l" persistable="1" formulaId="8832"/>
		<Observer id="8833" entityId="a15a6008-f9b0-456a-b000-e7df34d4d7b6" name="Enrichment" path="Macallan_2003|Organism|LargeIntestine|BloodCells|D2Glucose|Enrichment" persistable="1" formulaId="8834"/>
		<Observer id="8835" entityId="07406037-23f6-455c-9b46-100fe2c9769d" name="Total_Glucose" path="Macallan_2003|Organism|LargeIntestine|BloodCells|D2Glucose|Total_Glucose" unit="µmol/l" persistable="1" formulaId="8836"/>
		<Observer id="8840" entityId="93cb998d-c63b-450f-9e0e-bd55bbc91abd" name="Conc." path="Macallan_2003|Organism|LargeIntestine|BloodCells|Glucose-Hexokinase Metabolite_Ex|Conc." unit="µmol/l" persistable="1" formulaId="8841"/>
		<Observer id="8859" entityId="727f83da-5b14-4926-9d24-f3e4f946d13c" name="Conc." path="Macallan_2003|Organism|LargeIntestine|Interstitial|Glucose|Conc." unit="µmol/l" persistable="1" formulaId="8860"/>
		<Observer id="8861" entityId="caf91a0c-8df0-4d62-aca1-c8b98eafdb37" name="Enrichment" path="Macallan_2003|Organism|LargeIntestine|Interstitial|Glucose|Enrichment" persistable="1" formulaId="8863"/>
		<Observer id="8864" entityId="89ca3052-269a-45df-bdd8-b62f95723e9e" name="Total_Glucose" path="Macallan_2003|Organism|LargeIntestine|Interstitial|Glucose|Total_Glucose" unit="µmol/l" persistable="1" formulaId="8865"/>
		<Observer id="8872" entityId="6c4ee8a1-2daa-4c57-915e-e4a62dbaa6ba" name="Conc." path="Macallan_2003|Organism|LargeIntestine|Interstitial|Insulin|Conc." unit="µmol/l" persistable="1" formulaId="8873"/>
		<Observer id="8880" entityId="b5873a6b-06d4-4c05-bd2a-85e46c612b89" name="Conc." path="Macallan_2003|Organism|LargeIntestine|Interstitial|Glucagon|Conc." unit="µmol/l" persistable="1" formulaId="8881"/>
		<Observer id="8885" entityId="5b71f518-a795-41f5-b681-b2c76f14bf71" name="Conc." path="Macallan_2003|Organism|LargeIntestine|Interstitial|IsMembrane|Conc." unit="µmol/l" persistable="1" formulaId="8886"/>
		<Observer id="8890" entityId="6ad8af48-d0f1-4a31-af92-a5917f791996" name="Conc." path="Macallan_2003|Organism|LargeIntestine|Interstitial|End-IIR-en|Conc." unit="µmol/l" persistable="1" formulaId="8891"/>
		<Observer id="8897" entityId="6ee9afc6-7a38-413f-875f-326876d86a19" name="Conc." path="Macallan_2003|Organism|LargeIntestine|Interstitial|D2Glucose|Conc." unit="µmol/l" persistable="1" formulaId="8898"/>
		<Observer id="8899" entityId="783d9f9e-dced-45ea-9f8d-9d255f959c27" name="Enrichment" path="Macallan_2003|Organism|LargeIntestine|Interstitial|D2Glucose|Enrichment" persistable="1" formulaId="8900"/>
		<Observer id="8901" entityId="645c182c-6ff9-45a2-9b3d-f05b5cd181b2" name="Total_Glucose" path="Macallan_2003|Organism|LargeIntestine|Interstitial|D2Glucose|Total_Glucose" unit="µmol/l" persistable="1" formulaId="8902"/>
		<Observer id="8924" entityId="c251ab8b-123b-482c-b4aa-5794b139d82d" name="Conc." path="Macallan_2003|Organism|LargeIntestine|Intracellular|Glucose|Conc." unit="µmol/l" persistable="1" formulaId="8925"/>
		<Observer id="8926" entityId="5de770f7-2760-49d6-8505-86543f13bafb" name="Enrichment" path="Macallan_2003|Organism|LargeIntestine|Intracellular|Glucose|Enrichment" persistable="1" formulaId="8927"/>
		<Observer id="8928" entityId="eb0e42cb-616d-4ec7-a582-a746a9e64e77" name="Total_Glucose" path="Macallan_2003|Organism|LargeIntestine|Intracellular|Glucose|Total_Glucose" unit="µmol/l" persistable="1" formulaId="8929"/>
		<Observer id="8936" entityId="d584d67b-924b-4d41-9e22-9dfd48335241" name="Conc." path="Macallan_2003|Organism|LargeIntestine|Intracellular|Hexokinase|Conc." unit="µmol/l" persistable="1" formulaId="8937"/>
		<Observer id="8941" entityId="5c918624-f1f5-4b1a-b7be-3a77867d9d2c" name="Conc." path="Macallan_2003|Organism|LargeIntestine|Intracellular|Glucose-Hexokinase Metabolite|Conc." unit="µmol/l" persistable="1" formulaId="8942"/>
		<Observer id="8949" entityId="3fb722e4-b4b5-4e06-a76f-091dd3085b8b" name="Conc." path="Macallan_2003|Organism|LargeIntestine|Intracellular|Insulin|Conc." unit="µmol/l" persistable="1" formulaId="8950"/>
		<Observer id="8957" entityId="ff9a78c7-43d5-4373-9aef-220868404d15" name="Conc." path="Macallan_2003|Organism|LargeIntestine|Intracellular|Glucagon|Conc." unit="µmol/l" persistable="1" formulaId="8958"/>
		<Observer id="8962" entityId="04c5fe03-5c30-4f3d-a794-749e0973093e" name="Conc." path="Macallan_2003|Organism|LargeIntestine|Intracellular|IsCytosol|Conc." unit="µmol/l" persistable="1" formulaId="8963"/>
		<Observer id="8967" entityId="fcbffc89-09cb-4435-8203-86f70e160cd5" name="Conc." path="Macallan_2003|Organism|LargeIntestine|Intracellular|PTP|Conc." unit="µmol/l" persistable="1" formulaId="8968"/>
		<Observer id="8972" entityId="60ad35c5-8d73-4d99-9216-d59871d64562" name="Conc." path="Macallan_2003|Organism|LargeIntestine|Intracellular|End-IIR-en|Conc." unit="µmol/l" persistable="1" formulaId="8973"/>
		<Observer id="8978" entityId="ac83ab2a-3e5a-4019-9797-fe8b55788219" name="Conc." path="Macallan_2003|Organism|LargeIntestine|Intracellular|D2Glucose|Conc." unit="µmol/l" persistable="1" formulaId="8979"/>
		<Observer id="8980" entityId="71185c28-4d84-4cec-9679-333d0c502b15" name="Enrichment" path="Macallan_2003|Organism|LargeIntestine|Intracellular|D2Glucose|Enrichment" persistable="1" formulaId="8981"/>
		<Observer id="8982" entityId="e38f3303-59cb-451a-a5b2-a3e290975cce" name="Total_Glucose" path="Macallan_2003|Organism|LargeIntestine|Intracellular|D2Glucose|Total_Glucose" unit="µmol/l" persistable="1" formulaId="8983"/>
		<Observer id="8987" entityId="57c5c77f-f23e-427b-b6a1-6353bd15b06a" name="Conc." path="Macallan_2003|Organism|LargeIntestine|Intracellular|Glucose-Hexokinase Metabolite_Ex|Conc." unit="µmol/l" persistable="1" formulaId="8988"/>
		<Observer id="9005" entityId="23dff827-bd9a-4ff6-a03a-dfa6957b26a5" name="Conc." path="Macallan_2003|Organism|LargeIntestine|Endosome|Glucose|Conc." unit="µmol/l" persistable="1" formulaId="9006"/>
		<Observer id="9007" entityId="72dc52e9-4c07-4b7a-84bf-8104a3528585" name="Enrichment" path="Macallan_2003|Organism|LargeIntestine|Endosome|Glucose|Enrichment" persistable="1" formulaId="9009"/>
		<Observer id="9010" entityId="f99c1bb4-8a04-45d0-9991-aa62d8d75dc3" name="Total_Glucose" path="Macallan_2003|Organism|LargeIntestine|Endosome|Glucose|Total_Glucose" unit="µmol/l" persistable="1" formulaId="9011"/>
		<Observer id="9016" entityId="1f5f4be1-12a8-46b6-a1ce-a4df645ab286" name="Conc." path="Macallan_2003|Organism|LargeIntestine|Endosome|Insulin|Conc." unit="µmol/l" persistable="1" formulaId="9017"/>
		<Observer id="9022" entityId="449682a4-2fac-4bd5-8bb4-83f840b75c87" name="Conc." path="Macallan_2003|Organism|LargeIntestine|Endosome|Glucagon|Conc." unit="µmol/l" persistable="1" formulaId="9023"/>
		<Observer id="9026" entityId="3700e72b-f64c-4dcb-b43c-7bc15ff0083e" name="Conc." path="Macallan_2003|Organism|LargeIntestine|Endosome|End-IIR|Conc." unit="µmol/l" persistable="1" formulaId="9027"/>
		<Observer id="9030" entityId="aa11f8d1-685c-4d89-9c39-7fea8cd6c6d5" name="Conc." path="Macallan_2003|Organism|LargeIntestine|Endosome|End-IIR-p|Conc." unit="µmol/l" persistable="1" formulaId="9031"/>
		<Observer id="9035" entityId="85fc65ea-2231-47de-8ee2-4551079d5a0e" name="Conc." path="Macallan_2003|Organism|LargeIntestine|Endosome|End-IR-en|Conc." unit="µmol/l" persistable="1" formulaId="9036"/>
		<Observer id="9039" entityId="eae12b90-039f-45c4-a0a5-fa79c41ce268" name="Conc." path="Macallan_2003|Organism|LargeIntestine|Endosome|End-IIR-p-en|Conc." unit="µmol/l" persistable="1" formulaId="9040"/>
		<Observer id="9043" entityId="2ca09a0e-e0c3-4764-b01b-c416a32a7560" name="Conc." path="Macallan_2003|Organism|LargeIntestine|Endosome|PTP|Conc." unit="µmol/l" persistable="1" formulaId="9044"/>
		<Observer id="9051" entityId="67c9f0fb-4432-465a-a2c1-ff788074113a" name="Conc." path="Macallan_2003|Organism|LargeIntestine|Endosome|End-IR|Conc." unit="µmol/l" persistable="1" formulaId="9052"/>
		<Observer id="9056" entityId="fd8c05a3-3e64-4574-8891-268988eb0a3f" name="Conc." path="Macallan_2003|Organism|LargeIntestine|Endosome|End-IIR-en|Conc." unit="µmol/l" persistable="1" formulaId="9057"/>
		<Observer id="9061" entityId="be227e3b-d80f-4be1-9559-29d54d917848" name="Conc." path="Macallan_2003|Organism|LargeIntestine|Endosome|D2Glucose|Conc." unit="µmol/l" persistable="1" formulaId="9062"/>
		<Observer id="9063" entityId="9e5c354b-b477-44da-8376-1a200b600524" name="Enrichment" path="Macallan_2003|Organism|LargeIntestine|Endosome|D2Glucose|Enrichment" persistable="1" formulaId="9064"/>
		<Observer id="9065" entityId="6475c916-c6d7-4607-9f13-a66837664692" name="Total_Glucose" path="Macallan_2003|Organism|LargeIntestine|Endosome|D2Glucose|Total_Glucose" unit="µmol/l" persistable="1" formulaId="9066"/>
		<Observer id="9089" entityId="6a8f4b2d-6475-4f44-97c9-268b195f4c77" name="Conc." path="Macallan_2003|Organism|LargeIntestine|EndosomalClearance|Glucose|Conc." unit="µmol/l" persistable="1" formulaId="9090"/>
		<Observer id="9091" entityId="99c98cdf-f0e0-4726-97ef-b9a07e5a8175" name="Enrichment" path="Macallan_2003|Organism|LargeIntestine|EndosomalClearance|Glucose|Enrichment" persistable="1" formulaId="9093"/>
		<Observer id="9094" entityId="22a6ed8e-b378-4600-8244-7f71961a9c06" name="Total_Glucose" path="Macallan_2003|Organism|LargeIntestine|EndosomalClearance|Glucose|Total_Glucose" unit="µmol/l" persistable="1" formulaId="9095"/>
		<Observer id="9099" entityId="bb6af4f4-5ba9-48ed-8449-e5cbb46795a0" name="Conc." path="Macallan_2003|Organism|LargeIntestine|EndosomalClearance|Insulin|Conc." unit="µmol/l" persistable="1" formulaId="9100"/>
		<Observer id="9104" entityId="514b8644-cc30-4d94-bfdb-3ffba374cf21" name="Conc." path="Macallan_2003|Organism|LargeIntestine|EndosomalClearance|Glucagon|Conc." unit="µmol/l" persistable="1" formulaId="9105"/>
		<Observer id="9109" entityId="ec4972cd-27ba-41f2-899e-6cc7f5d310a7" name="Conc." path="Macallan_2003|Organism|LargeIntestine|EndosomalClearance|End-IIR-en|Conc." unit="µmol/l" persistable="1" formulaId="9110"/>
		<Observer id="9113" entityId="dbc74e01-1624-4fc6-a4f3-69e2c1fd2621" name="Conc." path="Macallan_2003|Organism|LargeIntestine|EndosomalClearance|D2Glucose|Conc." unit="µmol/l" persistable="1" formulaId="9114"/>
		<Observer id="9115" entityId="e3b6ddbd-94b3-4717-ba3b-af32c13313e1" name="Enrichment" path="Macallan_2003|Organism|LargeIntestine|EndosomalClearance|D2Glucose|Enrichment" persistable="1" formulaId="9116"/>
		<Observer id="9117" entityId="c78ae950-5116-4d68-91f5-02789e793b70" name="Total_Glucose" path="Macallan_2003|Organism|LargeIntestine|EndosomalClearance|D2Glucose|Total_Glucose" unit="µmol/l" persistable="1" formulaId="9118"/>
		<Observer id="9182" entityId="9e5b795e-d6c7-4d04-812a-ff3fadf0eaee" name="Conc." path="Macallan_2003|Organism|LargeIntestine|Mucosa|Caecum|Plasma|Glucose|Conc." unit="µmol/l" persistable="1" formulaId="9183"/>
		<Observer id="9184" entityId="da4058af-933f-4e67-99fa-04e68fc4a88e" name="Enrichment" path="Macallan_2003|Organism|LargeIntestine|Mucosa|Caecum|Plasma|Glucose|Enrichment" persistable="1" formulaId="9186"/>
		<Observer id="9187" entityId="3675d20f-5a63-4924-b723-409a19432dee" name="Total_Glucose" path="Macallan_2003|Organism|LargeIntestine|Mucosa|Caecum|Plasma|Glucose|Total_Glucose" unit="µmol/l" persistable="1" formulaId="9188"/>
		<Observer id="9194" entityId="e953223a-98a6-4331-9c39-1aaf5a55d886" name="Conc." path="Macallan_2003|Organism|LargeIntestine|Mucosa|Caecum|Plasma|Insulin|Conc." unit="µmol/l" persistable="1" formulaId="9195"/>
		<Observer id="9201" entityId="7d202369-26fa-4b8c-b320-12da20eff456" name="Conc." path="Macallan_2003|Organism|LargeIntestine|Mucosa|Caecum|Plasma|Glucagon|Conc." unit="µmol/l" persistable="1" formulaId="9202"/>
		<Observer id="9206" entityId="9c1d9db2-466f-4f94-aaac-e3c0245bd4bc" name="Conc." path="Macallan_2003|Organism|LargeIntestine|Mucosa|Caecum|Plasma|End-IIR-en|Conc." unit="µmol/l" persistable="1" formulaId="9207"/>
		<Observer id="9212" entityId="c705c2c3-8744-4347-a855-6d85c49740e9" name="Conc." path="Macallan_2003|Organism|LargeIntestine|Mucosa|Caecum|Plasma|D2Glucose|Conc." unit="µmol/l" persistable="1" formulaId="9213"/>
		<Observer id="9214" entityId="b3f6d522-510f-4964-b289-377c4a9b1514" name="Enrichment" path="Macallan_2003|Organism|LargeIntestine|Mucosa|Caecum|Plasma|D2Glucose|Enrichment" persistable="1" formulaId="9215"/>
		<Observer id="9216" entityId="92361755-226a-48df-bbd0-3308e7aa2aeb" name="Total_Glucose" path="Macallan_2003|Organism|LargeIntestine|Mucosa|Caecum|Plasma|D2Glucose|Total_Glucose" unit="µmol/l" persistable="1" formulaId="9217"/>
		<Observer id="9227" entityId="4a9eb19e-5849-4297-8436-5ab67614bccd" name="Conc." path="Macallan_2003|Organism|LargeIntestine|Mucosa|Caecum|BloodCells|Glucose|Conc." unit="µmol/l" persistable="1" formulaId="9228"/>
		<Observer id="9229" entityId="1badde50-a78b-4832-a2e7-9f160ee6425a" name="Enrichment" path="Macallan_2003|Organism|LargeIntestine|Mucosa|Caecum|BloodCells|Glucose|Enrichment" persistable="1" formulaId="9231"/>
		<Observer id="9232" entityId="2e4a31c3-2842-4a95-857c-dafb47d6c5e7" name="Total_Glucose" path="Macallan_2003|Organism|LargeIntestine|Mucosa|Caecum|BloodCells|Glucose|Total_Glucose" unit="µmol/l" persistable="1" formulaId="9233"/>
		<Observer id="9239" entityId="61dbaea5-3ccc-416d-aa70-bf4aa2b572c7" name="Conc." path="Macallan_2003|Organism|LargeIntestine|Mucosa|Caecum|BloodCells|Insulin|Conc." unit="µmol/l" persistable="1" formulaId="9240"/>
		<Observer id="9246" entityId="6ca476b3-17a6-4fe3-9fcb-dac587a597e6" name="Conc." path="Macallan_2003|Organism|LargeIntestine|Mucosa|Caecum|BloodCells|Glucagon|Conc." unit="µmol/l" persistable="1" formulaId="9247"/>
		<Observer id="9251" entityId="654c198b-e691-48a3-be3e-62f84c430a03" name="Conc." path="Macallan_2003|Organism|LargeIntestine|Mucosa|Caecum|BloodCells|End-IIR-en|Conc." unit="µmol/l" persistable="1" formulaId="9252"/>
		<Observer id="9257" entityId="b9a33c14-e08c-4bbf-8372-f3a7f08f7088" name="Conc." path="Macallan_2003|Organism|LargeIntestine|Mucosa|Caecum|BloodCells|D2Glucose|Conc." unit="µmol/l" persistable="1" formulaId="9258"/>
		<Observer id="9259" entityId="7d02afb2-7922-49b9-89d2-08fb33405713" name="Enrichment" path="Macallan_2003|Organism|LargeIntestine|Mucosa|Caecum|BloodCells|D2Glucose|Enrichment" persistable="1" formulaId="9260"/>
		<Observer id="9261" entityId="453478f1-556c-4a82-9993-64ffa6f59f8c" name="Total_Glucose" path="Macallan_2003|Organism|LargeIntestine|Mucosa|Caecum|BloodCells|D2Glucose|Total_Glucose" unit="µmol/l" persistable="1" formulaId="9262"/>
		<Observer id="9275" entityId="487fbd8f-9236-4ab0-b0b0-f1e05a09db87" name="Conc." path="Macallan_2003|Organism|LargeIntestine|Mucosa|Caecum|Interstitial|Glucose|Conc." unit="µmol/l" persistable="1" formulaId="9276"/>
		<Observer id="9277" entityId="54a622bc-0437-4735-b6b4-b79edba1d0a5" name="Enrichment" path="Macallan_2003|Organism|LargeIntestine|Mucosa|Caecum|Interstitial|Glucose|Enrichment" persistable="1" formulaId="9279"/>
		<Observer id="9280" entityId="54917198-6cb4-4704-a11f-e42fb319fdb1" name="Total_Glucose" path="Macallan_2003|Organism|LargeIntestine|Mucosa|Caecum|Interstitial|Glucose|Total_Glucose" unit="µmol/l" persistable="1" formulaId="9281"/>
		<Observer id="9288" entityId="4a9e8c98-306c-49dc-9fbd-4c7c0d742bc4" name="Conc." path="Macallan_2003|Organism|LargeIntestine|Mucosa|Caecum|Interstitial|Insulin|Conc." unit="µmol/l" persistable="1" formulaId="9289"/>
		<Observer id="9296" entityId="c4075268-70c3-407b-a920-4cfcc96b8204" name="Conc." path="Macallan_2003|Organism|LargeIntestine|Mucosa|Caecum|Interstitial|Glucagon|Conc." unit="µmol/l" persistable="1" formulaId="9297"/>
		<Observer id="9301" entityId="20719d05-113a-44a3-9f02-493a6fcb4951" name="Conc." path="Macallan_2003|Organism|LargeIntestine|Mucosa|Caecum|Interstitial|End-IIR-en|Conc." unit="µmol/l" persistable="1" formulaId="9302"/>
		<Observer id="9308" entityId="54e56cb7-2ef4-4684-b2c9-df44ba635477" name="Conc." path="Macallan_2003|Organism|LargeIntestine|Mucosa|Caecum|Interstitial|D2Glucose|Conc." unit="µmol/l" persistable="1" formulaId="9309"/>
		<Observer id="9310" entityId="56fe429d-42b8-49b4-99eb-29408d99f413" name="Enrichment" path="Macallan_2003|Organism|LargeIntestine|Mucosa|Caecum|Interstitial|D2Glucose|Enrichment" persistable="1" formulaId="9311"/>
		<Observer id="9312" entityId="5a0bd445-3214-4806-b761-2220426809fc" name="Total_Glucose" path="Macallan_2003|Organism|LargeIntestine|Mucosa|Caecum|Interstitial|D2Glucose|Total_Glucose" unit="µmol/l" persistable="1" formulaId="9313"/>
		<Observer id="9325" entityId="63e8fa44-fe7a-457f-a042-7deb51b25132" name="Conc." path="Macallan_2003|Organism|LargeIntestine|Mucosa|Caecum|Intracellular|Glucose|Conc." unit="µmol/l" persistable="1" formulaId="9326"/>
		<Observer id="9327" entityId="0ead8cf0-5f98-4234-8a29-19e8d0825ef0" name="Enrichment" path="Macallan_2003|Organism|LargeIntestine|Mucosa|Caecum|Intracellular|Glucose|Enrichment" persistable="1" formulaId="9329"/>
		<Observer id="9330" entityId="f5de2afe-d784-48f9-b03a-5f70c76ff6f5" name="Total_Glucose" path="Macallan_2003|Organism|LargeIntestine|Mucosa|Caecum|Intracellular|Glucose|Total_Glucose" unit="µmol/l" persistable="1" formulaId="9331"/>
		<Observer id="9338" entityId="f6d91f5d-f5ca-4c1d-9ccf-3fc3ff0c3be4" name="Conc." path="Macallan_2003|Organism|LargeIntestine|Mucosa|Caecum|Intracellular|Insulin|Conc." unit="µmol/l" persistable="1" formulaId="9339"/>
		<Observer id="9346" entityId="aac7c39e-b709-43fa-8f91-e410d5388e32" name="Conc." path="Macallan_2003|Organism|LargeIntestine|Mucosa|Caecum|Intracellular|Glucagon|Conc." unit="µmol/l" persistable="1" formulaId="9347"/>
		<Observer id="9351" entityId="d5f82b63-ff33-4e25-bc41-48477b27f9b9" name="Conc." path="Macallan_2003|Organism|LargeIntestine|Mucosa|Caecum|Intracellular|IsCytosol|Conc." unit="µmol/l" persistable="1" formulaId="9352"/>
		<Observer id="9356" entityId="44f39a52-bbad-428d-822f-14582ec67ea9" name="Conc." path="Macallan_2003|Organism|LargeIntestine|Mucosa|Caecum|Intracellular|End-IIR-en|Conc." unit="µmol/l" persistable="1" formulaId="9357"/>
		<Observer id="9363" entityId="0a68f2ac-9e6a-4eae-9a91-3205da6bfc4b" name="Conc." path="Macallan_2003|Organism|LargeIntestine|Mucosa|Caecum|Intracellular|D2Glucose|Conc." unit="µmol/l" persistable="1" formulaId="9364"/>
		<Observer id="9365" entityId="1666525c-ecbe-4eb7-a9f9-7e35187e037f" name="Enrichment" path="Macallan_2003|Organism|LargeIntestine|Mucosa|Caecum|Intracellular|D2Glucose|Enrichment" persistable="1" formulaId="9366"/>
		<Observer id="9367" entityId="d194312d-4e96-4ff0-85f2-2c0919b7dcef" name="Total_Glucose" path="Macallan_2003|Organism|LargeIntestine|Mucosa|Caecum|Intracellular|D2Glucose|Total_Glucose" unit="µmol/l" persistable="1" formulaId="9368"/>
		<Observer id="9377" entityId="07dd9bb9-0f66-4329-88ed-934daa1bbc23" name="Conc." path="Macallan_2003|Organism|LargeIntestine|Mucosa|Caecum|Endosome|Glucose|Conc." unit="µmol/l" persistable="1" formulaId="9378"/>
		<Observer id="9379" entityId="1de442ac-3f48-4766-80da-823d2a749090" name="Enrichment" path="Macallan_2003|Organism|LargeIntestine|Mucosa|Caecum|Endosome|Glucose|Enrichment" persistable="1" formulaId="9381"/>
		<Observer id="9382" entityId="5a212c5f-cc02-4ab3-aa04-a2b00978aeb3" name="Total_Glucose" path="Macallan_2003|Organism|LargeIntestine|Mucosa|Caecum|Endosome|Glucose|Total_Glucose" unit="µmol/l" persistable="1" formulaId="9383"/>
		<Observer id="9388" entityId="a063137b-6311-47ce-9b07-59f3c55624bd" name="Conc." path="Macallan_2003|Organism|LargeIntestine|Mucosa|Caecum|Endosome|Insulin|Conc." unit="µmol/l" persistable="1" formulaId="9389"/>
		<Observer id="9394" entityId="1c71c703-6178-4635-bacf-4ec6d4255251" name="Conc." path="Macallan_2003|Organism|LargeIntestine|Mucosa|Caecum|Endosome|Glucagon|Conc." unit="µmol/l" persistable="1" formulaId="9395"/>
		<Observer id="9399" entityId="8ccbca0b-1d8e-4ea5-972f-15bb22cf2955" name="Conc." path="Macallan_2003|Organism|LargeIntestine|Mucosa|Caecum|Endosome|End-IIR-en|Conc." unit="µmol/l" persistable="1" formulaId="9400"/>
		<Observer id="9404" entityId="de595e28-752e-4f1a-b23e-af445d6eb23c" name="Conc." path="Macallan_2003|Organism|LargeIntestine|Mucosa|Caecum|Endosome|D2Glucose|Conc." unit="µmol/l" persistable="1" formulaId="9405"/>
		<Observer id="9406" entityId="79b23ca2-8ccc-42b8-b312-9503a6e2c27e" name="Enrichment" path="Macallan_2003|Organism|LargeIntestine|Mucosa|Caecum|Endosome|D2Glucose|Enrichment" persistable="1" formulaId="9407"/>
		<Observer id="9408" entityId="ee12923a-90ce-444a-9550-27a37b3d11cf" name="Total_Glucose" path="Macallan_2003|Organism|LargeIntestine|Mucosa|Caecum|Endosome|D2Glucose|Total_Glucose" unit="µmol/l" persistable="1" formulaId="9409"/>
		<Observer id="9414" entityId="7675a67a-4218-4d8b-834f-15f6a0afb1d6" name="Conc." path="Macallan_2003|Organism|LargeIntestine|Mucosa|Caecum|EndosomalClearance|Glucose|Conc." unit="µmol/l" persistable="1" formulaId="9415"/>
		<Observer id="9416" entityId="fb01dcf5-8d75-45b5-842f-2f74b1c44667" name="Enrichment" path="Macallan_2003|Organism|LargeIntestine|Mucosa|Caecum|EndosomalClearance|Glucose|Enrichment" persistable="1" formulaId="9418"/>
		<Observer id="9419" entityId="3841e1b0-aa05-43fa-ba8e-5ca946d947d3" name="Total_Glucose" path="Macallan_2003|Organism|LargeIntestine|Mucosa|Caecum|EndosomalClearance|Glucose|Total_Glucose" unit="µmol/l" persistable="1" formulaId="9420"/>
		<Observer id="9424" entityId="089325d1-2baf-4896-9c6e-8bbcf5a58258" name="Conc." path="Macallan_2003|Organism|LargeIntestine|Mucosa|Caecum|EndosomalClearance|Insulin|Conc." unit="µmol/l" persistable="1" formulaId="9425"/>
		<Observer id="9429" entityId="13e85f8f-ed70-43e5-b74d-b6d0a1ad395b" name="Conc." path="Macallan_2003|Organism|LargeIntestine|Mucosa|Caecum|EndosomalClearance|Glucagon|Conc." unit="µmol/l" persistable="1" formulaId="9430"/>
		<Observer id="9434" entityId="34fe4a46-ada9-47be-b473-0ae1c476492a" name="Conc." path="Macallan_2003|Organism|LargeIntestine|Mucosa|Caecum|EndosomalClearance|End-IIR-en|Conc." unit="µmol/l" persistable="1" formulaId="9435"/>
		<Observer id="9438" entityId="6590b786-4b33-4bb5-bece-6a3d31ca1b0c" name="Conc." path="Macallan_2003|Organism|LargeIntestine|Mucosa|Caecum|EndosomalClearance|D2Glucose|Conc." unit="µmol/l" persistable="1" formulaId="9439"/>
		<Observer id="9440" entityId="ce7b83e5-cbcc-44b7-aa28-26fbf822b3e3" name="Enrichment" path="Macallan_2003|Organism|LargeIntestine|Mucosa|Caecum|EndosomalClearance|D2Glucose|Enrichment" persistable="1" formulaId="9441"/>
		<Observer id="9442" entityId="3bf7f046-a350-44c0-8e36-960f27498dc4" name="Total_Glucose" path="Macallan_2003|Organism|LargeIntestine|Mucosa|Caecum|EndosomalClearance|D2Glucose|Total_Glucose" unit="µmol/l" persistable="1" formulaId="9443"/>
		<Observer id="9507" entityId="14cbfa1d-4499-4fd0-a9b5-8965c28679fd" name="Conc." path="Macallan_2003|Organism|LargeIntestine|Mucosa|ColonAscendens|Plasma|Glucose|Conc." unit="µmol/l" persistable="1" formulaId="9508"/>
		<Observer id="9509" entityId="41775aec-41e2-4f90-9448-f30d86a5ec82" name="Enrichment" path="Macallan_2003|Organism|LargeIntestine|Mucosa|ColonAscendens|Plasma|Glucose|Enrichment" persistable="1" formulaId="9511"/>
		<Observer id="9512" entityId="7e3030cc-649c-4684-b1ca-0a7d850b7699" name="Total_Glucose" path="Macallan_2003|Organism|LargeIntestine|Mucosa|ColonAscendens|Plasma|Glucose|Total_Glucose" unit="µmol/l" persistable="1" formulaId="9513"/>
		<Observer id="9519" entityId="3736e08b-45c0-4ef7-a0cf-e1c65ad348e5" name="Conc." path="Macallan_2003|Organism|LargeIntestine|Mucosa|ColonAscendens|Plasma|Insulin|Conc." unit="µmol/l" persistable="1" formulaId="9520"/>
		<Observer id="9526" entityId="fbfaf64c-5e72-4963-9f5f-ef17590a5b13" name="Conc." path="Macallan_2003|Organism|LargeIntestine|Mucosa|ColonAscendens|Plasma|Glucagon|Conc." unit="µmol/l" persistable="1" formulaId="9527"/>
		<Observer id="9531" entityId="c4d64908-5fc1-48b8-a472-a5516b9e09df" name="Conc." path="Macallan_2003|Organism|LargeIntestine|Mucosa|ColonAscendens|Plasma|End-IIR-en|Conc." unit="µmol/l" persistable="1" formulaId="9532"/>
		<Observer id="9537" entityId="d3d7340e-7e73-40cf-a76a-8f01e6d04967" name="Conc." path="Macallan_2003|Organism|LargeIntestine|Mucosa|ColonAscendens|Plasma|D2Glucose|Conc." unit="µmol/l" persistable="1" formulaId="9538"/>
		<Observer id="9539" entityId="d17f0c4d-5b89-4c68-80f6-f43232bd6115" name="Enrichment" path="Macallan_2003|Organism|LargeIntestine|Mucosa|ColonAscendens|Plasma|D2Glucose|Enrichment" persistable="1" formulaId="9540"/>
		<Observer id="9541" entityId="d54ff392-a0b1-4203-b318-dbffd2335810" name="Total_Glucose" path="Macallan_2003|Organism|LargeIntestine|Mucosa|ColonAscendens|Plasma|D2Glucose|Total_Glucose" unit="µmol/l" persistable="1" formulaId="9542"/>
		<Observer id="9552" entityId="35955531-4f11-481d-8799-aa3606f166e0" name="Conc." path="Macallan_2003|Organism|LargeIntestine|Mucosa|ColonAscendens|BloodCells|Glucose|Conc." unit="µmol/l" persistable="1" formulaId="9553"/>
		<Observer id="9554" entityId="dfd1e354-9bd4-412f-8c37-786e01812b81" name="Enrichment" path="Macallan_2003|Organism|LargeIntestine|Mucosa|ColonAscendens|BloodCells|Glucose|Enrichment" persistable="1" formulaId="9556"/>
		<Observer id="9557" entityId="0a8e58fb-57be-439d-b5c2-e88efcc4e4e3" name="Total_Glucose" path="Macallan_2003|Organism|LargeIntestine|Mucosa|ColonAscendens|BloodCells|Glucose|Total_Glucose" unit="µmol/l" persistable="1" formulaId="9558"/>
		<Observer id="9564" entityId="7b523bbe-ae04-4d83-93c2-c639a5078928" name="Conc." path="Macallan_2003|Organism|LargeIntestine|Mucosa|ColonAscendens|BloodCells|Insulin|Conc." unit="µmol/l" persistable="1" formulaId="9565"/>
		<Observer id="9571" entityId="f17772fd-54a7-4bd2-9249-9035c0e51d2f" name="Conc." path="Macallan_2003|Organism|LargeIntestine|Mucosa|ColonAscendens|BloodCells|Glucagon|Conc." unit="µmol/l" persistable="1" formulaId="9572"/>
		<Observer id="9576" entityId="0f6efed4-acf7-4ebe-b395-a74423e14c4c" name="Conc." path="Macallan_2003|Organism|LargeIntestine|Mucosa|ColonAscendens|BloodCells|End-IIR-en|Conc." unit="µmol/l" persistable="1" formulaId="9577"/>
		<Observer id="9582" entityId="7f1fb06b-c050-49c1-be96-ca04bda3a0a5" name="Conc." path="Macallan_2003|Organism|LargeIntestine|Mucosa|ColonAscendens|BloodCells|D2Glucose|Conc." unit="µmol/l" persistable="1" formulaId="9583"/>
		<Observer id="9584" entityId="796cd966-e244-4473-b2a7-a66e423c5434" name="Enrichment" path="Macallan_2003|Organism|LargeIntestine|Mucosa|ColonAscendens|BloodCells|D2Glucose|Enrichment" persistable="1" formulaId="9585"/>
		<Observer id="9586" entityId="680a811a-a4e0-4af5-958b-f512fb782c7b" name="Total_Glucose" path="Macallan_2003|Organism|LargeIntestine|Mucosa|ColonAscendens|BloodCells|D2Glucose|Total_Glucose" unit="µmol/l" persistable="1" formulaId="9587"/>
		<Observer id="9600" entityId="9975e195-2ebb-4ff4-acd3-3c3b73d2b0ac" name="Conc." path="Macallan_2003|Organism|LargeIntestine|Mucosa|ColonAscendens|Interstitial|Glucose|Conc." unit="µmol/l" persistable="1" formulaId="9601"/>
		<Observer id="9602" entityId="09ffd893-0729-4def-b975-9c5b80f0bac4" name="Enrichment" path="Macallan_2003|Organism|LargeIntestine|Mucosa|ColonAscendens|Interstitial|Glucose|Enrichment" persistable="1" formulaId="9604"/>
		<Observer id="9605" entityId="c478dd31-7196-430b-b710-cfcd39b91fd7" name="Total_Glucose" path="Macallan_2003|Organism|LargeIntestine|Mucosa|ColonAscendens|Interstitial|Glucose|Total_Glucose" unit="µmol/l" persistable="1" formulaId="9606"/>
		<Observer id="9613" entityId="80c3e110-10cf-405c-b125-1e673dc73e55" name="Conc." path="Macallan_2003|Organism|LargeIntestine|Mucosa|ColonAscendens|Interstitial|Insulin|Conc." unit="µmol/l" persistable="1" formulaId="9614"/>
		<Observer id="9621" entityId="19d4b176-fd7f-41ce-b4fe-0906a902f7ec" name="Conc." path="Macallan_2003|Organism|LargeIntestine|Mucosa|ColonAscendens|Interstitial|Glucagon|Conc." unit="µmol/l" persistable="1" formulaId="9622"/>
		<Observer id="9626" entityId="3700d6f4-ef2b-4b7b-a24d-36be1c58296b" name="Conc." path="Macallan_2003|Organism|LargeIntestine|Mucosa|ColonAscendens|Interstitial|End-IIR-en|Conc." unit="µmol/l" persistable="1" formulaId="9627"/>
		<Observer id="9633" entityId="b408a077-4606-4f35-943d-a940214f3927" name="Conc." path="Macallan_2003|Organism|LargeIntestine|Mucosa|ColonAscendens|Interstitial|D2Glucose|Conc." unit="µmol/l" persistable="1" formulaId="9634"/>
		<Observer id="9635" entityId="f7cfea55-0d9a-41fc-93cc-e73dabcf433d" name="Enrichment" path="Macallan_2003|Organism|LargeIntestine|Mucosa|ColonAscendens|Interstitial|D2Glucose|Enrichment" persistable="1" formulaId="9636"/>
		<Observer id="9637" entityId="af1096de-07d0-4121-a6a2-b9d913787dc8" name="Total_Glucose" path="Macallan_2003|Organism|LargeIntestine|Mucosa|ColonAscendens|Interstitial|D2Glucose|Total_Glucose" unit="µmol/l" persistable="1" formulaId="9638"/>
		<Observer id="9650" entityId="aeb69aea-6b02-47e9-aaf7-c1cb238e827f" name="Conc." path="Macallan_2003|Organism|LargeIntestine|Mucosa|ColonAscendens|Intracellular|Glucose|Conc." unit="µmol/l" persistable="1" formulaId="9651"/>
		<Observer id="9652" entityId="6cde997b-7fad-4d4e-8c03-b3268612ae25" name="Enrichment" path="Macallan_2003|Organism|LargeIntestine|Mucosa|ColonAscendens|Intracellular|Glucose|Enrichment" persistable="1" formulaId="9654"/>
		<Observer id="9655" entityId="0e45393d-e275-4cd5-b8ae-c170bda219b2" name="Total_Glucose" path="Macallan_2003|Organism|LargeIntestine|Mucosa|ColonAscendens|Intracellular|Glucose|Total_Glucose" unit="µmol/l" persistable="1" formulaId="9656"/>
		<Observer id="9663" entityId="2bb2f5cf-a19d-4ca0-8e2a-caa5fdcee5c7" name="Conc." path="Macallan_2003|Organism|LargeIntestine|Mucosa|ColonAscendens|Intracellular|Insulin|Conc." unit="µmol/l" persistable="1" formulaId="9664"/>
		<Observer id="9671" entityId="55964355-26f1-4488-80dd-1c9665e4b31c" name="Conc." path="Macallan_2003|Organism|LargeIntestine|Mucosa|ColonAscendens|Intracellular|Glucagon|Conc." unit="µmol/l" persistable="1" formulaId="9672"/>
		<Observer id="9676" entityId="e628f1b5-27e5-4946-a508-f897c5ea07b9" name="Conc." path="Macallan_2003|Organism|LargeIntestine|Mucosa|ColonAscendens|Intracellular|IsCytosol|Conc." unit="µmol/l" persistable="1" formulaId="9677"/>
		<Observer id="9681" entityId="6cb2be23-eb6c-4d23-9526-29514a2a0065" name="Conc." path="Macallan_2003|Organism|LargeIntestine|Mucosa|ColonAscendens|Intracellular|End-IIR-en|Conc." unit="µmol/l" persistable="1" formulaId="9682"/>
		<Observer id="9688" entityId="48ed06e4-e34c-45f9-9e4f-10bb76e36248" name="Conc." path="Macallan_2003|Organism|LargeIntestine|Mucosa|ColonAscendens|Intracellular|D2Glucose|Conc." unit="µmol/l" persistable="1" formulaId="9689"/>
		<Observer id="9690" entityId="74a38fe9-9cd9-4b69-9a5c-f7be1eb83f01" name="Enrichment" path="Macallan_2003|Organism|LargeIntestine|Mucosa|ColonAscendens|Intracellular|D2Glucose|Enrichment" persistable="1" formulaId="9691"/>
		<Observer id="9692" entityId="1736602d-5d3c-465a-8403-e8ebae663849" name="Total_Glucose" path="Macallan_2003|Organism|LargeIntestine|Mucosa|ColonAscendens|Intracellular|D2Glucose|Total_Glucose" unit="µmol/l" persistable="1" formulaId="9693"/>
		<Observer id="9702" entityId="a00141e1-e701-4304-a181-138bc6863466" name="Conc." path="Macallan_2003|Organism|LargeIntestine|Mucosa|ColonAscendens|Endosome|Glucose|Conc." unit="µmol/l" persistable="1" formulaId="9703"/>
		<Observer id="9704" entityId="6f1115ff-7cfc-4b72-8b08-f32825acf14d" name="Enrichment" path="Macallan_2003|Organism|LargeIntestine|Mucosa|ColonAscendens|Endosome|Glucose|Enrichment" persistable="1" formulaId="9706"/>
		<Observer id="9707" entityId="0429eff7-6e1e-4928-8009-10720440926c" name="Total_Glucose" path="Macallan_2003|Organism|LargeIntestine|Mucosa|ColonAscendens|Endosome|Glucose|Total_Glucose" unit="µmol/l" persistable="1" formulaId="9708"/>
		<Observer id="9713" entityId="72585172-d5a1-4380-947c-6efde7697e04" name="Conc." path="Macallan_2003|Organism|LargeIntestine|Mucosa|ColonAscendens|Endosome|Insulin|Conc." unit="µmol/l" persistable="1" formulaId="9714"/>
		<Observer id="9719" entityId="b693672c-28aa-4894-b1b1-53cafeab9b23" name="Conc." path="Macallan_2003|Organism|LargeIntestine|Mucosa|ColonAscendens|Endosome|Glucagon|Conc." unit="µmol/l" persistable="1" formulaId="9720"/>
		<Observer id="9724" entityId="002392f5-7b03-46a5-b7fc-7406cebfbe50" name="Conc." path="Macallan_2003|Organism|LargeIntestine|Mucosa|ColonAscendens|Endosome|End-IIR-en|Conc." unit="µmol/l" persistable="1" formulaId="9725"/>
		<Observer id="9729" entityId="f1d3416c-216c-4170-82ed-ba17e409a4b3" name="Conc." path="Macallan_2003|Organism|LargeIntestine|Mucosa|ColonAscendens|Endosome|D2Glucose|Conc." unit="µmol/l" persistable="1" formulaId="9730"/>
		<Observer id="9731" entityId="e96585b0-2e53-4851-9cef-4c66c474b4f0" name="Enrichment" path="Macallan_2003|Organism|LargeIntestine|Mucosa|ColonAscendens|Endosome|D2Glucose|Enrichment" persistable="1" formulaId="9732"/>
		<Observer id="9733" entityId="0d8cacac-8223-43b1-8c82-1eafae09ac07" name="Total_Glucose" path="Macallan_2003|Organism|LargeIntestine|Mucosa|ColonAscendens|Endosome|D2Glucose|Total_Glucose" unit="µmol/l" persistable="1" formulaId="9734"/>
		<Observer id="9739" entityId="67e096cb-38d9-4357-91ca-3d27c2564771" name="Conc." path="Macallan_2003|Organism|LargeIntestine|Mucosa|ColonAscendens|EndosomalClearance|Glucose|Conc." unit="µmol/l" persistable="1" formulaId="9740"/>
		<Observer id="9741" entityId="2e8a959f-bda3-4674-b228-32b787179769" name="Enrichment" path="Macallan_2003|Organism|LargeIntestine|Mucosa|ColonAscendens|EndosomalClearance|Glucose|Enrichment" persistable="1" formulaId="9743"/>
		<Observer id="9744" entityId="a64292b4-ea7c-46aa-a32b-2cca14c67175" name="Total_Glucose" path="Macallan_2003|Organism|LargeIntestine|Mucosa|ColonAscendens|EndosomalClearance|Glucose|Total_Glucose" unit="µmol/l" persistable="1" formulaId="9745"/>
		<Observer id="9749" entityId="b2b3841c-74da-4ecb-9c86-c766d406338c" name="Conc." path="Macallan_2003|Organism|LargeIntestine|Mucosa|ColonAscendens|EndosomalClearance|Insulin|Conc." unit="µmol/l" persistable="1" formulaId="9750"/>
		<Observer id="9754" entityId="52e0ad2d-647f-4e47-b7fd-b1321354ea48" name="Conc." path="Macallan_2003|Organism|LargeIntestine|Mucosa|ColonAscendens|EndosomalClearance|Glucagon|Conc." unit="µmol/l" persistable="1" formulaId="9755"/>
		<Observer id="9759" entityId="bef21507-e292-4eaf-bd3b-d8fc736b9403" name="Conc." path="Macallan_2003|Organism|LargeIntestine|Mucosa|ColonAscendens|EndosomalClearance|End-IIR-en|Conc." unit="µmol/l" persistable="1" formulaId="9760"/>
		<Observer id="9763" entityId="8dabfdbb-0a1f-469a-8bf1-2d265cebe05a" name="Conc." path="Macallan_2003|Organism|LargeIntestine|Mucosa|ColonAscendens|EndosomalClearance|D2Glucose|Conc." unit="µmol/l" persistable="1" formulaId="9764"/>
		<Observer id="9765" entityId="68d287ed-6423-4f6e-a2ff-ff6c48bfefb0" name="Enrichment" path="Macallan_2003|Organism|LargeIntestine|Mucosa|ColonAscendens|EndosomalClearance|D2Glucose|Enrichment" persistable="1" formulaId="9766"/>
		<Observer id="9767" entityId="5c479db9-1ff4-433b-a4b3-d930a4805d52" name="Total_Glucose" path="Macallan_2003|Organism|LargeIntestine|Mucosa|ColonAscendens|EndosomalClearance|D2Glucose|Total_Glucose" unit="µmol/l" persistable="1" formulaId="9768"/>
		<Observer id="9832" entityId="87153b0a-040b-4790-8c80-ae50d3c14fa2" name="Conc." path="Macallan_2003|Organism|LargeIntestine|Mucosa|ColonTransversum|Plasma|Glucose|Conc." unit="µmol/l" persistable="1" formulaId="9833"/>
		<Observer id="9834" entityId="392b6d44-af72-4044-a95e-d321259f556d" name="Enrichment" path="Macallan_2003|Organism|LargeIntestine|Mucosa|ColonTransversum|Plasma|Glucose|Enrichment" persistable="1" formulaId="9836"/>
		<Observer id="9837" entityId="cc820c69-4e86-4ace-9eaa-5a8c49c98faa" name="Total_Glucose" path="Macallan_2003|Organism|LargeIntestine|Mucosa|ColonTransversum|Plasma|Glucose|Total_Glucose" unit="µmol/l" persistable="1" formulaId="9838"/>
		<Observer id="9844" entityId="90003c84-7dc6-4795-97aa-6d7e58478f3d" name="Conc." path="Macallan_2003|Organism|LargeIntestine|Mucosa|ColonTransversum|Plasma|Insulin|Conc." unit="µmol/l" persistable="1" formulaId="9845"/>
		<Observer id="9851" entityId="84dc79e6-528f-401a-9759-adaa49541688" name="Conc." path="Macallan_2003|Organism|LargeIntestine|Mucosa|ColonTransversum|Plasma|Glucagon|Conc." unit="µmol/l" persistable="1" formulaId="9852"/>
		<Observer id="9856" entityId="2eec80ac-034b-48f8-9392-35a99029e657" name="Conc." path="Macallan_2003|Organism|LargeIntestine|Mucosa|ColonTransversum|Plasma|End-IIR-en|Conc." unit="µmol/l" persistable="1" formulaId="9857"/>
		<Observer id="9862" entityId="151c7cc3-14a3-4bb1-9192-e7cb89eaba63" name="Conc." path="Macallan_2003|Organism|LargeIntestine|Mucosa|ColonTransversum|Plasma|D2Glucose|Conc." unit="µmol/l" persistable="1" formulaId="9863"/>
		<Observer id="9864" entityId="2429d16c-b3ec-4572-a6d7-2e4654fd46b7" name="Enrichment" path="Macallan_2003|Organism|LargeIntestine|Mucosa|ColonTransversum|Plasma|D2Glucose|Enrichment" persistable="1" formulaId="9865"/>
		<Observer id="9866" entityId="314a1459-2f96-4739-9350-9985442cccf5" name="Total_Glucose" path="Macallan_2003|Organism|LargeIntestine|Mucosa|ColonTransversum|Plasma|D2Glucose|Total_Glucose" unit="µmol/l" persistable="1" formulaId="9867"/>
		<Observer id="9877" entityId="00068f1e-ae6a-4b5d-bd8d-dc732d1f40c5" name="Conc." path="Macallan_2003|Organism|LargeIntestine|Mucosa|ColonTransversum|BloodCells|Glucose|Conc." unit="µmol/l" persistable="1" formulaId="9878"/>
		<Observer id="9879" entityId="40d13716-b132-4bea-ab6a-6ccad01ed8e7" name="Enrichment" path="Macallan_2003|Organism|LargeIntestine|Mucosa|ColonTransversum|BloodCells|Glucose|Enrichment" persistable="1" formulaId="9881"/>
		<Observer id="9882" entityId="be47b4b5-ca81-403d-b56a-4263db78607b" name="Total_Glucose" path="Macallan_2003|Organism|LargeIntestine|Mucosa|ColonTransversum|BloodCells|Glucose|Total_Glucose" unit="µmol/l" persistable="1" formulaId="9883"/>
		<Observer id="9889" entityId="6d458fb2-df2c-48aa-a2fb-8b169536afeb" name="Conc." path="Macallan_2003|Organism|LargeIntestine|Mucosa|ColonTransversum|BloodCells|Insulin|Conc." unit="µmol/l" persistable="1" formulaId="9890"/>
		<Observer id="9896" entityId="70e3ef88-9ce7-4557-8173-352af36fe834" name="Conc." path="Macallan_2003|Organism|LargeIntestine|Mucosa|ColonTransversum|BloodCells|Glucagon|Conc." unit="µmol/l" persistable="1" formulaId="9897"/>
		<Observer id="9901" entityId="ef400d37-f5a7-41c7-a373-b78c70385e9b" name="Conc." path="Macallan_2003|Organism|LargeIntestine|Mucosa|ColonTransversum|BloodCells|End-IIR-en|Conc." unit="µmol/l" persistable="1" formulaId="9902"/>
		<Observer id="9907" entityId="8fc0fc8d-43d1-4aee-a6a6-5b635ab75e0d" name="Conc." path="Macallan_2003|Organism|LargeIntestine|Mucosa|ColonTransversum|BloodCells|D2Glucose|Conc." unit="µmol/l" persistable="1" formulaId="9908"/>
		<Observer id="9909" entityId="851cb362-cb23-45a9-9c76-1dc7f9fd9b59" name="Enrichment" path="Macallan_2003|Organism|LargeIntestine|Mucosa|ColonTransversum|BloodCells|D2Glucose|Enrichment" persistable="1" formulaId="9910"/>
		<Observer id="9911" entityId="54f0d615-6f20-43b3-b790-4d15789f23b3" name="Total_Glucose" path="Macallan_2003|Organism|LargeIntestine|Mucosa|ColonTransversum|BloodCells|D2Glucose|Total_Glucose" unit="µmol/l" persistable="1" formulaId="9912"/>
		<Observer id="9925" entityId="30debe87-17ef-413f-8944-0fb52cb4b1ef" name="Conc." path="Macallan_2003|Organism|LargeIntestine|Mucosa|ColonTransversum|Interstitial|Glucose|Conc." unit="µmol/l" persistable="1" formulaId="9926"/>
		<Observer id="9927" entityId="7e0d9e10-11fd-4114-9715-ac8ff4152508" name="Enrichment" path="Macallan_2003|Organism|LargeIntestine|Mucosa|ColonTransversum|Interstitial|Glucose|Enrichment" persistable="1" formulaId="9929"/>
		<Observer id="9930" entityId="3b18430c-9ea7-48bf-a458-0863372317d2" name="Total_Glucose" path="Macallan_2003|Organism|LargeIntestine|Mucosa|ColonTransversum|Interstitial|Glucose|Total_Glucose" unit="µmol/l" persistable="1" formulaId="9931"/>
		<Observer id="9938" entityId="acd50593-0990-4360-8fc9-ba0e4cb8bbe6" name="Conc." path="Macallan_2003|Organism|LargeIntestine|Mucosa|ColonTransversum|Interstitial|Insulin|Conc." unit="µmol/l" persistable="1" formulaId="9939"/>
		<Observer id="9946" entityId="2ccda93a-a18c-494d-9db3-75356854bf42" name="Conc." path="Macallan_2003|Organism|LargeIntestine|Mucosa|ColonTransversum|Interstitial|Glucagon|Conc." unit="µmol/l" persistable="1" formulaId="9947"/>
		<Observer id="9951" entityId="0c9e5a7e-a1d4-4dac-91bb-6c81892febdc" name="Conc." path="Macallan_2003|Organism|LargeIntestine|Mucosa|ColonTransversum|Interstitial|End-IIR-en|Conc." unit="µmol/l" persistable="1" formulaId="9952"/>
		<Observer id="9958" entityId="cb17cb2d-9e9e-4a1a-ad2c-dc7da645bed3" name="Conc." path="Macallan_2003|Organism|LargeIntestine|Mucosa|ColonTransversum|Interstitial|D2Glucose|Conc." unit="µmol/l" persistable="1" formulaId="9959"/>
		<Observer id="9960" entityId="17c3095e-c153-4d81-9737-5c70797254d7" name="Enrichment" path="Macallan_2003|Organism|LargeIntestine|Mucosa|ColonTransversum|Interstitial|D2Glucose|Enrichment" persistable="1" formulaId="9961"/>
		<Observer id="9962" entityId="290a39da-7e10-459f-9252-b8b2c6e9705b" name="Total_Glucose" path="Macallan_2003|Organism|LargeIntestine|Mucosa|ColonTransversum|Interstitial|D2Glucose|Total_Glucose" unit="µmol/l" persistable="1" formulaId="9963"/>
		<Observer id="9975" entityId="65b6b0e5-941a-434f-afe9-cd00ba068e45" name="Conc." path="Macallan_2003|Organism|LargeIntestine|Mucosa|ColonTransversum|Intracellular|Glucose|Conc." unit="µmol/l" persistable="1" formulaId="9976"/>
		<Observer id="9977" entityId="d433a24f-b59e-4a79-a959-be71fed26fdf" name="Enrichment" path="Macallan_2003|Organism|LargeIntestine|Mucosa|ColonTransversum|Intracellular|Glucose|Enrichment" persistable="1" formulaId="9979"/>
		<Observer id="9980" entityId="45aaec43-2833-4417-a1c2-0a3397ab91fd" name="Total_Glucose" path="Macallan_2003|Organism|LargeIntestine|Mucosa|ColonTransversum|Intracellular|Glucose|Total_Glucose" unit="µmol/l" persistable="1" formulaId="9981"/>
		<Observer id="9988" entityId="d45da82e-18bf-4025-ad1c-d0b25cf4d12e" name="Conc." path="Macallan_2003|Organism|LargeIntestine|Mucosa|ColonTransversum|Intracellular|Insulin|Conc." unit="µmol/l" persistable="1" formulaId="9989"/>
		<Observer id="9996" entityId="9922b62c-435e-4703-90cf-382d21e4e09d" name="Conc." path="Macallan_2003|Organism|LargeIntestine|Mucosa|ColonTransversum|Intracellular|Glucagon|Conc." unit="µmol/l" persistable="1" formulaId="9997"/>
		<Observer id="10001" entityId="67cf4bd1-77e8-47f4-984d-cffb42980b0f" name="Conc." path="Macallan_2003|Organism|LargeIntestine|Mucosa|ColonTransversum|Intracellular|IsCytosol|Conc." unit="µmol/l" persistable="1" formulaId="10002"/>
		<Observer id="10006" entityId="ea1c72f9-9813-4d9c-b25e-f2ab45da285b" name="Conc." path="Macallan_2003|Organism|LargeIntestine|Mucosa|ColonTransversum|Intracellular|End-IIR-en|Conc." unit="µmol/l" persistable="1" formulaId="10007"/>
		<Observer id="10013" entityId="4b42d0c7-ce33-4991-98c4-4405899c888b" name="Conc." path="Macallan_2003|Organism|LargeIntestine|Mucosa|ColonTransversum|Intracellular|D2Glucose|Conc." unit="µmol/l" persistable="1" formulaId="10014"/>
		<Observer id="10015" entityId="20533885-6e8e-4aa7-8842-49f1787c2db1" name="Enrichment" path="Macallan_2003|Organism|LargeIntestine|Mucosa|ColonTransversum|Intracellular|D2Glucose|Enrichment" persistable="1" formulaId="10016"/>
		<Observer id="10017" entityId="c7959964-a88f-4022-84fd-2c4702c53245" name="Total_Glucose" path="Macallan_2003|Organism|LargeIntestine|Mucosa|ColonTransversum|Intracellular|D2Glucose|Total_Glucose" unit="µmol/l" persistable="1" formulaId="10018"/>
		<Observer id="10027" entityId="8134603b-e18b-4a30-921a-e2e0fa5b73c2" name="Conc." path="Macallan_2003|Organism|LargeIntestine|Mucosa|ColonTransversum|Endosome|Glucose|Conc." unit="µmol/l" persistable="1" formulaId="10028"/>
		<Observer id="10029" entityId="e1ada16d-6713-4cde-83be-d74d66ea4c9a" name="Enrichment" path="Macallan_2003|Organism|LargeIntestine|Mucosa|ColonTransversum|Endosome|Glucose|Enrichment" persistable="1" formulaId="10031"/>
		<Observer id="10032" entityId="c4584efc-2b6b-4a6e-9a88-349260b5b931" name="Total_Glucose" path="Macallan_2003|Organism|LargeIntestine|Mucosa|ColonTransversum|Endosome|Glucose|Total_Glucose" unit="µmol/l" persistable="1" formulaId="10033"/>
		<Observer id="10038" entityId="b3a8e9b2-e8a4-4850-ad03-4c256c9abe67" name="Conc." path="Macallan_2003|Organism|LargeIntestine|Mucosa|ColonTransversum|Endosome|Insulin|Conc." unit="µmol/l" persistable="1" formulaId="10039"/>
		<Observer id="10044" entityId="8cd5dd71-b54f-405f-a9bd-e99b897a7561" name="Conc." path="Macallan_2003|Organism|LargeIntestine|Mucosa|ColonTransversum|Endosome|Glucagon|Conc." unit="µmol/l" persistable="1" formulaId="10045"/>
		<Observer id="10049" entityId="5ec34fa6-5679-4fee-a97e-c95d2be2b571" name="Conc." path="Macallan_2003|Organism|LargeIntestine|Mucosa|ColonTransversum|Endosome|End-IIR-en|Conc." unit="µmol/l" persistable="1" formulaId="10050"/>
		<Observer id="10054" entityId="4da403a4-35ac-44fe-a3f6-d45faa8dda31" name="Conc." path="Macallan_2003|Organism|LargeIntestine|Mucosa|ColonTransversum|Endosome|D2Glucose|Conc." unit="µmol/l" persistable="1" formulaId="10055"/>
		<Observer id="10056" entityId="5de25da9-f656-4669-a677-3abfb28d4749" name="Enrichment" path="Macallan_2003|Organism|LargeIntestine|Mucosa|ColonTransversum|Endosome|D2Glucose|Enrichment" persistable="1" formulaId="10057"/>
		<Observer id="10058" entityId="e25905c7-d932-4fca-925c-323453da39de" name="Total_Glucose" path="Macallan_2003|Organism|LargeIntestine|Mucosa|ColonTransversum|Endosome|D2Glucose|Total_Glucose" unit="µmol/l" persistable="1" formulaId="10059"/>
		<Observer id="10064" entityId="6ea74642-4775-4782-849b-587fab21919a" name="Conc." path="Macallan_2003|Organism|LargeIntestine|Mucosa|ColonTransversum|EndosomalClearance|Glucose|Conc." unit="µmol/l" persistable="1" formulaId="10065"/>
		<Observer id="10066" entityId="9e6e2f57-62e7-40cd-8e77-7f03f6c13fdd" name="Enrichment" path="Macallan_2003|Organism|LargeIntestine|Mucosa|ColonTransversum|EndosomalClearance|Glucose|Enrichment" persistable="1" formulaId="10068"/>
		<Observer id="10069" entityId="0ec51988-7cbe-4651-b6cc-02f433660957" name="Total_Glucose" path="Macallan_2003|Organism|LargeIntestine|Mucosa|ColonTransversum|EndosomalClearance|Glucose|Total_Glucose" unit="µmol/l" persistable="1" formulaId="10070"/>
		<Observer id="10074" entityId="97a47d00-5b7a-4cb8-81f6-d78ee91675bf" name="Conc." path="Macallan_2003|Organism|LargeIntestine|Mucosa|ColonTransversum|EndosomalClearance|Insulin|Conc." unit="µmol/l" persistable="1" formulaId="10075"/>
		<Observer id="10079" entityId="e3926e0f-c3f0-4cf4-a196-bbcacdcb9a24" name="Conc." path="Macallan_2003|Organism|LargeIntestine|Mucosa|ColonTransversum|EndosomalClearance|Glucagon|Conc." unit="µmol/l" persistable="1" formulaId="10080"/>
		<Observer id="10084" entityId="afb1737c-d2d0-468c-843d-082b552b758e" name="Conc." path="Macallan_2003|Organism|LargeIntestine|Mucosa|ColonTransversum|EndosomalClearance|End-IIR-en|Conc." unit="µmol/l" persistable="1" formulaId="10085"/>
		<Observer id="10088" entityId="2b379e2a-f85d-4800-8b69-6ed9d7cdbe3f" name="Conc." path="Macallan_2003|Organism|LargeIntestine|Mucosa|ColonTransversum|EndosomalClearance|D2Glucose|Conc." unit="µmol/l" persistable="1" formulaId="10089"/>
		<Observer id="10090" entityId="3721d592-a73d-4e47-ae5f-e12b053bed34" name="Enrichment" path="Macallan_2003|Organism|LargeIntestine|Mucosa|ColonTransversum|EndosomalClearance|D2Glucose|Enrichment" persistable="1" formulaId="10091"/>
		<Observer id="10092" entityId="89e2f2e4-732e-4a4a-b0a0-e55942104c7b" name="Total_Glucose" path="Macallan_2003|Organism|LargeIntestine|Mucosa|ColonTransversum|EndosomalClearance|D2Glucose|Total_Glucose" unit="µmol/l" persistable="1" formulaId="10093"/>
		<Observer id="10157" entityId="8b53e9e4-1fbc-4925-a950-5708c006b5bd" name="Conc." path="Macallan_2003|Organism|LargeIntestine|Mucosa|ColonDescendens|Plasma|Glucose|Conc." unit="µmol/l" persistable="1" formulaId="10158"/>
		<Observer id="10159" entityId="701c849d-e63f-4637-9367-1d5ba4b85a50" name="Enrichment" path="Macallan_2003|Organism|LargeIntestine|Mucosa|ColonDescendens|Plasma|Glucose|Enrichment" persistable="1" formulaId="10161"/>
		<Observer id="10162" entityId="b76894e1-e818-4e9f-a856-d78a762956f8" name="Total_Glucose" path="Macallan_2003|Organism|LargeIntestine|Mucosa|ColonDescendens|Plasma|Glucose|Total_Glucose" unit="µmol/l" persistable="1" formulaId="10163"/>
		<Observer id="10169" entityId="3dca2171-02b2-449b-9ca4-71bc63877511" name="Conc." path="Macallan_2003|Organism|LargeIntestine|Mucosa|ColonDescendens|Plasma|Insulin|Conc." unit="µmol/l" persistable="1" formulaId="10170"/>
		<Observer id="10176" entityId="42604af7-d220-4da5-90db-e6879f5cb026" name="Conc." path="Macallan_2003|Organism|LargeIntestine|Mucosa|ColonDescendens|Plasma|Glucagon|Conc." unit="µmol/l" persistable="1" formulaId="10177"/>
		<Observer id="10181" entityId="bb5604f6-f4f6-4343-b8a4-c69c994d10fd" name="Conc." path="Macallan_2003|Organism|LargeIntestine|Mucosa|ColonDescendens|Plasma|End-IIR-en|Conc." unit="µmol/l" persistable="1" formulaId="10182"/>
		<Observer id="10187" entityId="d624fc88-1722-4a25-8093-c71a513a7a9a" name="Conc." path="Macallan_2003|Organism|LargeIntestine|Mucosa|ColonDescendens|Plasma|D2Glucose|Conc." unit="µmol/l" persistable="1" formulaId="10188"/>
		<Observer id="10189" entityId="5afff9c2-c564-42ad-8ff2-fd36ed93b569" name="Enrichment" path="Macallan_2003|Organism|LargeIntestine|Mucosa|ColonDescendens|Plasma|D2Glucose|Enrichment" persistable="1" formulaId="10190"/>
		<Observer id="10191" entityId="17145737-f9a3-4380-95be-fe05dda8af5d" name="Total_Glucose" path="Macallan_2003|Organism|LargeIntestine|Mucosa|ColonDescendens|Plasma|D2Glucose|Total_Glucose" unit="µmol/l" persistable="1" formulaId="10192"/>
		<Observer id="10202" entityId="f29b4748-a495-4e43-bb75-ee97ebdc809c" name="Conc." path="Macallan_2003|Organism|LargeIntestine|Mucosa|ColonDescendens|BloodCells|Glucose|Conc." unit="µmol/l" persistable="1" formulaId="10203"/>
		<Observer id="10204" entityId="8ea4a120-d2b8-4ea3-a6ff-c59370a25889" name="Enrichment" path="Macallan_2003|Organism|LargeIntestine|Mucosa|ColonDescendens|BloodCells|Glucose|Enrichment" persistable="1" formulaId="10206"/>
		<Observer id="10207" entityId="b069671c-67c4-42f1-98c5-c18e90bd5613" name="Total_Glucose" path="Macallan_2003|Organism|LargeIntestine|Mucosa|ColonDescendens|BloodCells|Glucose|Total_Glucose" unit="µmol/l" persistable="1" formulaId="10208"/>
		<Observer id="10214" entityId="b528611d-80d9-44d7-a7fd-1c6884cbd216" name="Conc." path="Macallan_2003|Organism|LargeIntestine|Mucosa|ColonDescendens|BloodCells|Insulin|Conc." unit="µmol/l" persistable="1" formulaId="10215"/>
		<Observer id="10221" entityId="7f2581bf-f455-4f64-a4bc-1a11bd2200d6" name="Conc." path="Macallan_2003|Organism|LargeIntestine|Mucosa|ColonDescendens|BloodCells|Glucagon|Conc." unit="µmol/l" persistable="1" formulaId="10222"/>
		<Observer id="10226" entityId="67de948f-659f-4798-9ab6-f7f55dc1ab1d" name="Conc." path="Macallan_2003|Organism|LargeIntestine|Mucosa|ColonDescendens|BloodCells|End-IIR-en|Conc." unit="µmol/l" persistable="1" formulaId="10227"/>
		<Observer id="10232" entityId="bac64d7c-7888-4f90-9b4b-891cc3aa968b" name="Conc." path="Macallan_2003|Organism|LargeIntestine|Mucosa|ColonDescendens|BloodCells|D2Glucose|Conc." unit="µmol/l" persistable="1" formulaId="10233"/>
		<Observer id="10234" entityId="834f0226-a7e4-468a-8dd0-4756b1674e9b" name="Enrichment" path="Macallan_2003|Organism|LargeIntestine|Mucosa|ColonDescendens|BloodCells|D2Glucose|Enrichment" persistable="1" formulaId="10235"/>
		<Observer id="10236" entityId="8a8cd8d5-e6aa-4d93-92b1-83e91ef38c54" name="Total_Glucose" path="Macallan_2003|Organism|LargeIntestine|Mucosa|ColonDescendens|BloodCells|D2Glucose|Total_Glucose" unit="µmol/l" persistable="1" formulaId="10237"/>
		<Observer id="10250" entityId="eba06c19-5b2e-44ba-8738-1e7545e010fb" name="Conc." path="Macallan_2003|Organism|LargeIntestine|Mucosa|ColonDescendens|Interstitial|Glucose|Conc." unit="µmol/l" persistable="1" formulaId="10251"/>
		<Observer id="10252" entityId="ebeec2ff-6782-4aa1-9253-0dbb2643417c" name="Enrichment" path="Macallan_2003|Organism|LargeIntestine|Mucosa|ColonDescendens|Interstitial|Glucose|Enrichment" persistable="1" formulaId="10254"/>
		<Observer id="10255" entityId="5195bb19-693d-4fc9-bbd5-40d9b5b32ae5" name="Total_Glucose" path="Macallan_2003|Organism|LargeIntestine|Mucosa|ColonDescendens|Interstitial|Glucose|Total_Glucose" unit="µmol/l" persistable="1" formulaId="10256"/>
		<Observer id="10263" entityId="68e931ea-0d92-457e-bc4f-c0098844181b" name="Conc." path="Macallan_2003|Organism|LargeIntestine|Mucosa|ColonDescendens|Interstitial|Insulin|Conc." unit="µmol/l" persistable="1" formulaId="10264"/>
		<Observer id="10271" entityId="8cde16f7-40b4-4f95-a8e1-ba6d150ad041" name="Conc." path="Macallan_2003|Organism|LargeIntestine|Mucosa|ColonDescendens|Interstitial|Glucagon|Conc." unit="µmol/l" persistable="1" formulaId="10272"/>
		<Observer id="10276" entityId="1b2b2d07-b52b-467b-92b5-671004e232df" name="Conc." path="Macallan_2003|Organism|LargeIntestine|Mucosa|ColonDescendens|Interstitial|End-IIR-en|Conc." unit="µmol/l" persistable="1" formulaId="10277"/>
		<Observer id="10283" entityId="45feabb8-777e-4dd7-8096-2478f89057e0" name="Conc." path="Macallan_2003|Organism|LargeIntestine|Mucosa|ColonDescendens|Interstitial|D2Glucose|Conc." unit="µmol/l" persistable="1" formulaId="10284"/>
		<Observer id="10285" entityId="90c43592-fa51-4dbb-9724-5fa399a8a8a3" name="Enrichment" path="Macallan_2003|Organism|LargeIntestine|Mucosa|ColonDescendens|Interstitial|D2Glucose|Enrichment" persistable="1" formulaId="10286"/>
		<Observer id="10287" entityId="d5aeb066-67a1-44c3-9bd8-d7553ffb930e" name="Total_Glucose" path="Macallan_2003|Organism|LargeIntestine|Mucosa|ColonDescendens|Interstitial|D2Glucose|Total_Glucose" unit="µmol/l" persistable="1" formulaId="10288"/>
		<Observer id="10300" entityId="24c0d035-3740-4710-b14d-63817bc55f1b" name="Conc." path="Macallan_2003|Organism|LargeIntestine|Mucosa|ColonDescendens|Intracellular|Glucose|Conc." unit="µmol/l" persistable="1" formulaId="10301"/>
		<Observer id="10302" entityId="5482cb3d-a2e5-471c-a718-52b3063ce133" name="Enrichment" path="Macallan_2003|Organism|LargeIntestine|Mucosa|ColonDescendens|Intracellular|Glucose|Enrichment" persistable="1" formulaId="10304"/>
		<Observer id="10305" entityId="668b9285-6a63-4b40-a8c2-69253874520c" name="Total_Glucose" path="Macallan_2003|Organism|LargeIntestine|Mucosa|ColonDescendens|Intracellular|Glucose|Total_Glucose" unit="µmol/l" persistable="1" formulaId="10306"/>
		<Observer id="10313" entityId="270bb837-aadc-48c6-9c71-baba66e65eb5" name="Conc." path="Macallan_2003|Organism|LargeIntestine|Mucosa|ColonDescendens|Intracellular|Insulin|Conc." unit="µmol/l" persistable="1" formulaId="10314"/>
		<Observer id="10321" entityId="38584882-00b7-4f77-acde-3ef2ecacf742" name="Conc." path="Macallan_2003|Organism|LargeIntestine|Mucosa|ColonDescendens|Intracellular|Glucagon|Conc." unit="µmol/l" persistable="1" formulaId="10322"/>
		<Observer id="10326" entityId="3132124a-51c9-4668-abc9-25c00aef5f35" name="Conc." path="Macallan_2003|Organism|LargeIntestine|Mucosa|ColonDescendens|Intracellular|IsCytosol|Conc." unit="µmol/l" persistable="1" formulaId="10327"/>
		<Observer id="10331" entityId="6d5745c0-6bde-4bf8-9411-a7018cf58de3" name="Conc." path="Macallan_2003|Organism|LargeIntestine|Mucosa|ColonDescendens|Intracellular|End-IIR-en|Conc." unit="µmol/l" persistable="1" formulaId="10332"/>
		<Observer id="10338" entityId="6577112e-2470-4587-b317-08dd3df6181a" name="Conc." path="Macallan_2003|Organism|LargeIntestine|Mucosa|ColonDescendens|Intracellular|D2Glucose|Conc." unit="µmol/l" persistable="1" formulaId="10339"/>
		<Observer id="10340" entityId="fc9f28de-4f52-4220-a616-797b5d2ee908" name="Enrichment" path="Macallan_2003|Organism|LargeIntestine|Mucosa|ColonDescendens|Intracellular|D2Glucose|Enrichment" persistable="1" formulaId="10341"/>
		<Observer id="10342" entityId="629d9539-ce07-4b5c-9167-a7bfb124149f" name="Total_Glucose" path="Macallan_2003|Organism|LargeIntestine|Mucosa|ColonDescendens|Intracellular|D2Glucose|Total_Glucose" unit="µmol/l" persistable="1" formulaId="10343"/>
		<Observer id="10352" entityId="9f333c7b-ec7d-4dd7-8f7e-421dc305e480" name="Conc." path="Macallan_2003|Organism|LargeIntestine|Mucosa|ColonDescendens|Endosome|Glucose|Conc." unit="µmol/l" persistable="1" formulaId="10353"/>
		<Observer id="10354" entityId="03aba971-bf9a-448a-a240-888ce307ccce" name="Enrichment" path="Macallan_2003|Organism|LargeIntestine|Mucosa|ColonDescendens|Endosome|Glucose|Enrichment" persistable="1" formulaId="10356"/>
		<Observer id="10357" entityId="6ae06d5f-b05f-4202-b9aa-b6af25a42551" name="Total_Glucose" path="Macallan_2003|Organism|LargeIntestine|Mucosa|ColonDescendens|Endosome|Glucose|Total_Glucose" unit="µmol/l" persistable="1" formulaId="10358"/>
		<Observer id="10363" entityId="cf4584ed-41ca-4045-8097-ae42bd2271b1" name="Conc." path="Macallan_2003|Organism|LargeIntestine|Mucosa|ColonDescendens|Endosome|Insulin|Conc." unit="µmol/l" persistable="1" formulaId="10364"/>
		<Observer id="10369" entityId="f4714080-3a62-4500-97f2-d79a6d75715f" name="Conc." path="Macallan_2003|Organism|LargeIntestine|Mucosa|ColonDescendens|Endosome|Glucagon|Conc." unit="µmol/l" persistable="1" formulaId="10370"/>
		<Observer id="10374" entityId="0a4215e5-21f3-4376-abad-64ef8f75c4b2" name="Conc." path="Macallan_2003|Organism|LargeIntestine|Mucosa|ColonDescendens|Endosome|End-IIR-en|Conc." unit="µmol/l" persistable="1" formulaId="10375"/>
		<Observer id="10379" entityId="26ad162f-30e4-48b2-866c-96c7659eba74" name="Conc." path="Macallan_2003|Organism|LargeIntestine|Mucosa|ColonDescendens|Endosome|D2Glucose|Conc." unit="µmol/l" persistable="1" formulaId="10380"/>
		<Observer id="10381" entityId="8c2b9467-32d3-4d0a-ac4f-a01cf2b9e1a0" name="Enrichment" path="Macallan_2003|Organism|LargeIntestine|Mucosa|ColonDescendens|Endosome|D2Glucose|Enrichment" persistable="1" formulaId="10382"/>
		<Observer id="10383" entityId="aef5ade7-558f-45dd-8a69-8e7ef915103a" name="Total_Glucose" path="Macallan_2003|Organism|LargeIntestine|Mucosa|ColonDescendens|Endosome|D2Glucose|Total_Glucose" unit="µmol/l" persistable="1" formulaId="10384"/>
		<Observer id="10389" entityId="d8f1f434-2896-49ea-bcd4-633e36068310" name="Conc." path="Macallan_2003|Organism|LargeIntestine|Mucosa|ColonDescendens|EndosomalClearance|Glucose|Conc." unit="µmol/l" persistable="1" formulaId="10390"/>
		<Observer id="10391" entityId="53305321-5095-400d-8d93-310edc8fdfa7" name="Enrichment" path="Macallan_2003|Organism|LargeIntestine|Mucosa|ColonDescendens|EndosomalClearance|Glucose|Enrichment" persistable="1" formulaId="10393"/>
		<Observer id="10394" entityId="56735cf8-b378-457f-8b03-05491ce08e29" name="Total_Glucose" path="Macallan_2003|Organism|LargeIntestine|Mucosa|ColonDescendens|EndosomalClearance|Glucose|Total_Glucose" unit="µmol/l" persistable="1" formulaId="10395"/>
		<Observer id="10399" entityId="9611ac57-0642-4726-983f-daae8d336404" name="Conc." path="Macallan_2003|Organism|LargeIntestine|Mucosa|ColonDescendens|EndosomalClearance|Insulin|Conc." unit="µmol/l" persistable="1" formulaId="10400"/>
		<Observer id="10404" entityId="6f12436b-5270-404f-9b92-06e48810e20e" name="Conc." path="Macallan_2003|Organism|LargeIntestine|Mucosa|ColonDescendens|EndosomalClearance|Glucagon|Conc." unit="µmol/l" persistable="1" formulaId="10405"/>
		<Observer id="10409" entityId="f28682ff-491d-425c-bcdb-60ad6f48a557" name="Conc." path="Macallan_2003|Organism|LargeIntestine|Mucosa|ColonDescendens|EndosomalClearance|End-IIR-en|Conc." unit="µmol/l" persistable="1" formulaId="10410"/>
		<Observer id="10413" entityId="6b08ddba-0cfb-48da-b21f-a9380a8df6e8" name="Conc." path="Macallan_2003|Organism|LargeIntestine|Mucosa|ColonDescendens|EndosomalClearance|D2Glucose|Conc." unit="µmol/l" persistable="1" formulaId="10414"/>
		<Observer id="10415" entityId="d69b1963-b22f-4986-a29b-f2aedd585efb" name="Enrichment" path="Macallan_2003|Organism|LargeIntestine|Mucosa|ColonDescendens|EndosomalClearance|D2Glucose|Enrichment" persistable="1" formulaId="10416"/>
		<Observer id="10417" entityId="001f2872-5911-4dac-8e4e-95eceee00a18" name="Total_Glucose" path="Macallan_2003|Organism|LargeIntestine|Mucosa|ColonDescendens|EndosomalClearance|D2Glucose|Total_Glucose" unit="µmol/l" persistable="1" formulaId="10418"/>
		<Observer id="10482" entityId="d51800ab-4840-40dd-ab72-aea5641e92aa" name="Conc." path="Macallan_2003|Organism|LargeIntestine|Mucosa|ColonSigmoid|Plasma|Glucose|Conc." unit="µmol/l" persistable="1" formulaId="10483"/>
		<Observer id="10484" entityId="52b071b1-d8f5-4368-8c05-93fc02fa27c7" name="Enrichment" path="Macallan_2003|Organism|LargeIntestine|Mucosa|ColonSigmoid|Plasma|Glucose|Enrichment" persistable="1" formulaId="10486"/>
		<Observer id="10487" entityId="c6a06823-7242-440a-a2c5-0cdacb65c763" name="Total_Glucose" path="Macallan_2003|Organism|LargeIntestine|Mucosa|ColonSigmoid|Plasma|Glucose|Total_Glucose" unit="µmol/l" persistable="1" formulaId="10488"/>
		<Observer id="10494" entityId="6361e31f-90ce-4b70-b746-83b79dd2b8dc" name="Conc." path="Macallan_2003|Organism|LargeIntestine|Mucosa|ColonSigmoid|Plasma|Insulin|Conc." unit="µmol/l" persistable="1" formulaId="10495"/>
		<Observer id="10501" entityId="d1a4f687-c912-431e-8c9d-d026cfa5f887" name="Conc." path="Macallan_2003|Organism|LargeIntestine|Mucosa|ColonSigmoid|Plasma|Glucagon|Conc." unit="µmol/l" persistable="1" formulaId="10502"/>
		<Observer id="10506" entityId="73e98506-a487-43b8-85f9-17b5fea8c8b1" name="Conc." path="Macallan_2003|Organism|LargeIntestine|Mucosa|ColonSigmoid|Plasma|End-IIR-en|Conc." unit="µmol/l" persistable="1" formulaId="10507"/>
		<Observer id="10512" entityId="6a384a6a-e1f6-4d51-9143-684dc8d5d04a" name="Conc." path="Macallan_2003|Organism|LargeIntestine|Mucosa|ColonSigmoid|Plasma|D2Glucose|Conc." unit="µmol/l" persistable="1" formulaId="10513"/>
		<Observer id="10514" entityId="ccf3d636-498d-4d13-b0a1-83c59ee7b318" name="Enrichment" path="Macallan_2003|Organism|LargeIntestine|Mucosa|ColonSigmoid|Plasma|D2Glucose|Enrichment" persistable="1" formulaId="10515"/>
		<Observer id="10516" entityId="795dc8cd-dce3-4f28-b559-9ccdd81edf4e" name="Total_Glucose" path="Macallan_2003|Organism|LargeIntestine|Mucosa|ColonSigmoid|Plasma|D2Glucose|Total_Glucose" unit="µmol/l" persistable="1" formulaId="10517"/>
		<Observer id="10527" entityId="b5fbd51f-1e9f-497c-a3e3-36f31c3acd1d" name="Conc." path="Macallan_2003|Organism|LargeIntestine|Mucosa|ColonSigmoid|BloodCells|Glucose|Conc." unit="µmol/l" persistable="1" formulaId="10528"/>
		<Observer id="10529" entityId="7c156624-1710-45ea-a9fe-4c116e6ae326" name="Enrichment" path="Macallan_2003|Organism|LargeIntestine|Mucosa|ColonSigmoid|BloodCells|Glucose|Enrichment" persistable="1" formulaId="10531"/>
		<Observer id="10532" entityId="60ed64f9-c291-4047-8e41-38262dba5b6c" name="Total_Glucose" path="Macallan_2003|Organism|LargeIntestine|Mucosa|ColonSigmoid|BloodCells|Glucose|Total_Glucose" unit="µmol/l" persistable="1" formulaId="10533"/>
		<Observer id="10539" entityId="7fac455a-fcf7-4e85-bf54-f507dce2f40f" name="Conc." path="Macallan_2003|Organism|LargeIntestine|Mucosa|ColonSigmoid|BloodCells|Insulin|Conc." unit="µmol/l" persistable="1" formulaId="10540"/>
		<Observer id="10546" entityId="7e7d7a53-b63d-4622-8865-07519ccaef7b" name="Conc." path="Macallan_2003|Organism|LargeIntestine|Mucosa|ColonSigmoid|BloodCells|Glucagon|Conc." unit="µmol/l" persistable="1" formulaId="10547"/>
		<Observer id="10551" entityId="030b89df-d124-41cc-9654-93a8c3a3b553" name="Conc." path="Macallan_2003|Organism|LargeIntestine|Mucosa|ColonSigmoid|BloodCells|End-IIR-en|Conc." unit="µmol/l" persistable="1" formulaId="10552"/>
		<Observer id="10557" entityId="24f70713-1ec1-4df9-a5f3-adf0ba1f6b01" name="Conc." path="Macallan_2003|Organism|LargeIntestine|Mucosa|ColonSigmoid|BloodCells|D2Glucose|Conc." unit="µmol/l" persistable="1" formulaId="10558"/>
		<Observer id="10559" entityId="f9dd568f-ff2d-452b-a4e8-d746c0c11ead" name="Enrichment" path="Macallan_2003|Organism|LargeIntestine|Mucosa|ColonSigmoid|BloodCells|D2Glucose|Enrichment" persistable="1" formulaId="10560"/>
		<Observer id="10561" entityId="35bb923e-fb35-4d43-8b7c-7a7d978da3a3" name="Total_Glucose" path="Macallan_2003|Organism|LargeIntestine|Mucosa|ColonSigmoid|BloodCells|D2Glucose|Total_Glucose" unit="µmol/l" persistable="1" formulaId="10562"/>
		<Observer id="10575" entityId="b703a6bb-cd28-4e49-9dac-664deb10481b" name="Conc." path="Macallan_2003|Organism|LargeIntestine|Mucosa|ColonSigmoid|Interstitial|Glucose|Conc." unit="µmol/l" persistable="1" formulaId="10576"/>
		<Observer id="10577" entityId="a0e6bac7-0e8c-4518-b476-123b2b4d60d4" name="Enrichment" path="Macallan_2003|Organism|LargeIntestine|Mucosa|ColonSigmoid|Interstitial|Glucose|Enrichment" persistable="1" formulaId="10579"/>
		<Observer id="10580" entityId="3b34d71a-d2d5-46ce-82dc-48b0912f4145" name="Total_Glucose" path="Macallan_2003|Organism|LargeIntestine|Mucosa|ColonSigmoid|Interstitial|Glucose|Total_Glucose" unit="µmol/l" persistable="1" formulaId="10581"/>
		<Observer id="10588" entityId="c0e1e8f5-3b89-44c4-98a8-ead8c612c87f" name="Conc." path="Macallan_2003|Organism|LargeIntestine|Mucosa|ColonSigmoid|Interstitial|Insulin|Conc." unit="µmol/l" persistable="1" formulaId="10589"/>
		<Observer id="10596" entityId="b7b56f5d-3fcc-449e-b9ae-f223aebe6a95" name="Conc." path="Macallan_2003|Organism|LargeIntestine|Mucosa|ColonSigmoid|Interstitial|Glucagon|Conc." unit="µmol/l" persistable="1" formulaId="10597"/>
		<Observer id="10601" entityId="74ec6087-33bd-443c-aa37-1bed19ee098d" name="Conc." path="Macallan_2003|Organism|LargeIntestine|Mucosa|ColonSigmoid|Interstitial|End-IIR-en|Conc." unit="µmol/l" persistable="1" formulaId="10602"/>
		<Observer id="10608" entityId="c9875db4-ab8e-4523-91ed-b4f72df87002" name="Conc." path="Macallan_2003|Organism|LargeIntestine|Mucosa|ColonSigmoid|Interstitial|D2Glucose|Conc." unit="µmol/l" persistable="1" formulaId="10609"/>
		<Observer id="10610" entityId="c8deb07a-99ec-469f-877d-363811ec9216" name="Enrichment" path="Macallan_2003|Organism|LargeIntestine|Mucosa|ColonSigmoid|Interstitial|D2Glucose|Enrichment" persistable="1" formulaId="10611"/>
		<Observer id="10612" entityId="781c0746-859d-4596-8025-d71aa4a204f6" name="Total_Glucose" path="Macallan_2003|Organism|LargeIntestine|Mucosa|ColonSigmoid|Interstitial|D2Glucose|Total_Glucose" unit="µmol/l" persistable="1" formulaId="10613"/>
		<Observer id="10625" entityId="c43fd628-ecc9-4e1a-9a2f-84c57f69dc89" name="Conc." path="Macallan_2003|Organism|LargeIntestine|Mucosa|ColonSigmoid|Intracellular|Glucose|Conc." unit="µmol/l" persistable="1" formulaId="10626"/>
		<Observer id="10627" entityId="6e0ca95c-0b73-48c7-85ab-895cb29577b5" name="Enrichment" path="Macallan_2003|Organism|LargeIntestine|Mucosa|ColonSigmoid|Intracellular|Glucose|Enrichment" persistable="1" formulaId="10629"/>
		<Observer id="10630" entityId="a7293808-0179-43ea-a529-660aa7f7fd9d" name="Total_Glucose" path="Macallan_2003|Organism|LargeIntestine|Mucosa|ColonSigmoid|Intracellular|Glucose|Total_Glucose" unit="µmol/l" persistable="1" formulaId="10631"/>
		<Observer id="10638" entityId="025ba1d5-2707-439b-bc16-28970caed3d1" name="Conc." path="Macallan_2003|Organism|LargeIntestine|Mucosa|ColonSigmoid|Intracellular|Insulin|Conc." unit="µmol/l" persistable="1" formulaId="10639"/>
		<Observer id="10646" entityId="cc09da82-ebf8-4948-916e-51b7abf12d8c" name="Conc." path="Macallan_2003|Organism|LargeIntestine|Mucosa|ColonSigmoid|Intracellular|Glucagon|Conc." unit="µmol/l" persistable="1" formulaId="10647"/>
		<Observer id="10651" entityId="34426d89-67b3-4da8-ac59-281566f620de" name="Conc." path="Macallan_2003|Organism|LargeIntestine|Mucosa|ColonSigmoid|Intracellular|IsCytosol|Conc." unit="µmol/l" persistable="1" formulaId="10652"/>
		<Observer id="10656" entityId="2c2b6999-ecd8-49cc-af7c-3d7e9fd4fa33" name="Conc." path="Macallan_2003|Organism|LargeIntestine|Mucosa|ColonSigmoid|Intracellular|End-IIR-en|Conc." unit="µmol/l" persistable="1" formulaId="10657"/>
		<Observer id="10663" entityId="e8c2e736-28da-426d-acc6-8b3d127d3d3b" name="Conc." path="Macallan_2003|Organism|LargeIntestine|Mucosa|ColonSigmoid|Intracellular|D2Glucose|Conc." unit="µmol/l" persistable="1" formulaId="10664"/>
		<Observer id="10665" entityId="a8eb51c6-85e5-4eb9-bcea-3203ca57a277" name="Enrichment" path="Macallan_2003|Organism|LargeIntestine|Mucosa|ColonSigmoid|Intracellular|D2Glucose|Enrichment" persistable="1" formulaId="10666"/>
		<Observer id="10667" entityId="61585260-48a4-42b0-b1df-3a49ccd8f63a" name="Total_Glucose" path="Macallan_2003|Organism|LargeIntestine|Mucosa|ColonSigmoid|Intracellular|D2Glucose|Total_Glucose" unit="µmol/l" persistable="1" formulaId="10668"/>
		<Observer id="10677" entityId="647e710f-be23-4215-845d-56135b53b62c" name="Conc." path="Macallan_2003|Organism|LargeIntestine|Mucosa|ColonSigmoid|Endosome|Glucose|Conc." unit="µmol/l" persistable="1" formulaId="10678"/>
		<Observer id="10679" entityId="68fb485b-3716-4d52-8581-b57e935ca243" name="Enrichment" path="Macallan_2003|Organism|LargeIntestine|Mucosa|ColonSigmoid|Endosome|Glucose|Enrichment" persistable="1" formulaId="10681"/>
		<Observer id="10682" entityId="9d02fc0a-cc7d-4bba-919c-bb2b3fb1af60" name="Total_Glucose" path="Macallan_2003|Organism|LargeIntestine|Mucosa|ColonSigmoid|Endosome|Glucose|Total_Glucose" unit="µmol/l" persistable="1" formulaId="10683"/>
		<Observer id="10688" entityId="b53da9dd-2d8d-4ab4-88ef-62e652a9d777" name="Conc." path="Macallan_2003|Organism|LargeIntestine|Mucosa|ColonSigmoid|Endosome|Insulin|Conc." unit="µmol/l" persistable="1" formulaId="10689"/>
		<Observer id="10694" entityId="53f31f5e-1ae0-48c2-a599-f83ef2015fb6" name="Conc." path="Macallan_2003|Organism|LargeIntestine|Mucosa|ColonSigmoid|Endosome|Glucagon|Conc." unit="µmol/l" persistable="1" formulaId="10695"/>
		<Observer id="10699" entityId="1503f943-9f18-4c02-8c32-5bfaf6094161" name="Conc." path="Macallan_2003|Organism|LargeIntestine|Mucosa|ColonSigmoid|Endosome|End-IIR-en|Conc." unit="µmol/l" persistable="1" formulaId="10700"/>
		<Observer id="10704" entityId="45b10dfa-1c4f-4900-b303-323e76b207c1" name="Conc." path="Macallan_2003|Organism|LargeIntestine|Mucosa|ColonSigmoid|Endosome|D2Glucose|Conc." unit="µmol/l" persistable="1" formulaId="10705"/>
		<Observer id="10706" entityId="7824b7b7-b83f-4064-99b4-6e8cfe5fb3d0" name="Enrichment" path="Macallan_2003|Organism|LargeIntestine|Mucosa|ColonSigmoid|Endosome|D2Glucose|Enrichment" persistable="1" formulaId="10707"/>
		<Observer id="10708" entityId="3b460cfc-33d2-4e59-8071-4aa3e8db8a78" name="Total_Glucose" path="Macallan_2003|Organism|LargeIntestine|Mucosa|ColonSigmoid|Endosome|D2Glucose|Total_Glucose" unit="µmol/l" persistable="1" formulaId="10709"/>
		<Observer id="10714" entityId="505cf7d5-52b4-48bf-a145-d6d7f6849b43" name="Conc." path="Macallan_2003|Organism|LargeIntestine|Mucosa|ColonSigmoid|EndosomalClearance|Glucose|Conc." unit="µmol/l" persistable="1" formulaId="10715"/>
		<Observer id="10716" entityId="49dd0e97-bf21-48c9-a014-dc299381cb6d" name="Enrichment" path="Macallan_2003|Organism|LargeIntestine|Mucosa|ColonSigmoid|EndosomalClearance|Glucose|Enrichment" persistable="1" formulaId="10718"/>
		<Observer id="10719" entityId="91cc70eb-a75d-461a-8a90-b9d9cf80e1b6" name="Total_Glucose" path="Macallan_2003|Organism|LargeIntestine|Mucosa|ColonSigmoid|EndosomalClearance|Glucose|Total_Glucose" unit="µmol/l" persistable="1" formulaId="10720"/>
		<Observer id="10724" entityId="361fb2df-c965-4c97-a58c-3cf1569c66fc" name="Conc." path="Macallan_2003|Organism|LargeIntestine|Mucosa|ColonSigmoid|EndosomalClearance|Insulin|Conc." unit="µmol/l" persistable="1" formulaId="10725"/>
		<Observer id="10729" entityId="175cab9d-130a-4edd-82b5-c1925fb3aa14" name="Conc." path="Macallan_2003|Organism|LargeIntestine|Mucosa|ColonSigmoid|EndosomalClearance|Glucagon|Conc." unit="µmol/l" persistable="1" formulaId="10730"/>
		<Observer id="10734" entityId="4337924a-1b14-4f7b-8ccc-037c97e0caca" name="Conc." path="Macallan_2003|Organism|LargeIntestine|Mucosa|ColonSigmoid|EndosomalClearance|End-IIR-en|Conc." unit="µmol/l" persistable="1" formulaId="10735"/>
		<Observer id="10738" entityId="daa75cda-d3f5-4ac4-ac50-c144cdfea7c8" name="Conc." path="Macallan_2003|Organism|LargeIntestine|Mucosa|ColonSigmoid|EndosomalClearance|D2Glucose|Conc." unit="µmol/l" persistable="1" formulaId="10739"/>
		<Observer id="10740" entityId="46a39466-7641-4dc2-8ef3-ffff31c0f583" name="Enrichment" path="Macallan_2003|Organism|LargeIntestine|Mucosa|ColonSigmoid|EndosomalClearance|D2Glucose|Enrichment" persistable="1" formulaId="10741"/>
		<Observer id="10742" entityId="92cb4311-9518-4b73-bd17-f644b99c5be4" name="Total_Glucose" path="Macallan_2003|Organism|LargeIntestine|Mucosa|ColonSigmoid|EndosomalClearance|D2Glucose|Total_Glucose" unit="µmol/l" persistable="1" formulaId="10743"/>
		<Observer id="10807" entityId="eac54324-aa61-497a-91e1-e08f9d6190db" name="Conc." path="Macallan_2003|Organism|LargeIntestine|Mucosa|Rectum|Plasma|Glucose|Conc." unit="µmol/l" persistable="1" formulaId="10808"/>
		<Observer id="10809" entityId="f5708965-633a-4cc5-a690-145597e1f8b6" name="Enrichment" path="Macallan_2003|Organism|LargeIntestine|Mucosa|Rectum|Plasma|Glucose|Enrichment" persistable="1" formulaId="10811"/>
		<Observer id="10812" entityId="7f1cad7b-2f5d-4602-8654-9f587560c716" name="Total_Glucose" path="Macallan_2003|Organism|LargeIntestine|Mucosa|Rectum|Plasma|Glucose|Total_Glucose" unit="µmol/l" persistable="1" formulaId="10813"/>
		<Observer id="10819" entityId="ef495cbd-cbc9-415b-a935-06f23e0b9c0b" name="Conc." path="Macallan_2003|Organism|LargeIntestine|Mucosa|Rectum|Plasma|Insulin|Conc." unit="µmol/l" persistable="1" formulaId="10820"/>
		<Observer id="10826" entityId="b1c314bb-ae85-41fd-b3c6-2a441f1da7da" name="Conc." path="Macallan_2003|Organism|LargeIntestine|Mucosa|Rectum|Plasma|Glucagon|Conc." unit="µmol/l" persistable="1" formulaId="10827"/>
		<Observer id="10831" entityId="bb0b4e94-edbf-4573-9d86-83157987bb44" name="Conc." path="Macallan_2003|Organism|LargeIntestine|Mucosa|Rectum|Plasma|End-IIR-en|Conc." unit="µmol/l" persistable="1" formulaId="10832"/>
		<Observer id="10837" entityId="a2c20a0d-5f5c-4eed-88fb-dcf669a67be1" name="Conc." path="Macallan_2003|Organism|LargeIntestine|Mucosa|Rectum|Plasma|D2Glucose|Conc." unit="µmol/l" persistable="1" formulaId="10838"/>
		<Observer id="10839" entityId="73e2e511-cb04-43a4-bee2-00d6b037ce0d" name="Enrichment" path="Macallan_2003|Organism|LargeIntestine|Mucosa|Rectum|Plasma|D2Glucose|Enrichment" persistable="1" formulaId="10840"/>
		<Observer id="10841" entityId="c7c836e0-1da3-459a-bdb9-5a9dc0a0dcb5" name="Total_Glucose" path="Macallan_2003|Organism|LargeIntestine|Mucosa|Rectum|Plasma|D2Glucose|Total_Glucose" unit="µmol/l" persistable="1" formulaId="10842"/>
		<Observer id="10852" entityId="c7ad67e1-8671-464d-8e37-87e853fdec87" name="Conc." path="Macallan_2003|Organism|LargeIntestine|Mucosa|Rectum|BloodCells|Glucose|Conc." unit="µmol/l" persistable="1" formulaId="10853"/>
		<Observer id="10854" entityId="03c88b9f-c5a7-4117-84ad-07a2f2a169b0" name="Enrichment" path="Macallan_2003|Organism|LargeIntestine|Mucosa|Rectum|BloodCells|Glucose|Enrichment" persistable="1" formulaId="10856"/>
		<Observer id="10857" entityId="5439c7b6-3485-4678-8212-a81ad349da14" name="Total_Glucose" path="Macallan_2003|Organism|LargeIntestine|Mucosa|Rectum|BloodCells|Glucose|Total_Glucose" unit="µmol/l" persistable="1" formulaId="10858"/>
		<Observer id="10864" entityId="48a31cae-aad2-4b83-a96f-c01cb1596f2b" name="Conc." path="Macallan_2003|Organism|LargeIntestine|Mucosa|Rectum|BloodCells|Insulin|Conc." unit="µmol/l" persistable="1" formulaId="10865"/>
		<Observer id="10871" entityId="bbd5fd4f-01f3-4797-8d1f-5b2148f9aba5" name="Conc." path="Macallan_2003|Organism|LargeIntestine|Mucosa|Rectum|BloodCells|Glucagon|Conc." unit="µmol/l" persistable="1" formulaId="10872"/>
		<Observer id="10876" entityId="b1163acf-e365-4739-8642-e9d17f231fc1" name="Conc." path="Macallan_2003|Organism|LargeIntestine|Mucosa|Rectum|BloodCells|End-IIR-en|Conc." unit="µmol/l" persistable="1" formulaId="10877"/>
		<Observer id="10882" entityId="dd269f23-9d01-4047-a0a1-1c683271dbe0" name="Conc." path="Macallan_2003|Organism|LargeIntestine|Mucosa|Rectum|BloodCells|D2Glucose|Conc." unit="µmol/l" persistable="1" formulaId="10883"/>
		<Observer id="10884" entityId="57fdf079-9541-4807-99fe-0b642d426678" name="Enrichment" path="Macallan_2003|Organism|LargeIntestine|Mucosa|Rectum|BloodCells|D2Glucose|Enrichment" persistable="1" formulaId="10885"/>
		<Observer id="10886" entityId="9297ed28-eeba-4df1-a2a2-f6c3ff8f2f52" name="Total_Glucose" path="Macallan_2003|Organism|LargeIntestine|Mucosa|Rectum|BloodCells|D2Glucose|Total_Glucose" unit="µmol/l" persistable="1" formulaId="10887"/>
		<Observer id="10900" entityId="76b552b0-6685-4b53-89b1-061fe6dd530a" name="Conc." path="Macallan_2003|Organism|LargeIntestine|Mucosa|Rectum|Interstitial|Glucose|Conc." unit="µmol/l" persistable="1" formulaId="10901"/>
		<Observer id="10902" entityId="36e0baf6-04fc-4384-881b-9d62fba6357a" name="Enrichment" path="Macallan_2003|Organism|LargeIntestine|Mucosa|Rectum|Interstitial|Glucose|Enrichment" persistable="1" formulaId="10904"/>
		<Observer id="10905" entityId="04ee8ee8-436f-44be-8bfe-b861d59c6539" name="Total_Glucose" path="Macallan_2003|Organism|LargeIntestine|Mucosa|Rectum|Interstitial|Glucose|Total_Glucose" unit="µmol/l" persistable="1" formulaId="10906"/>
		<Observer id="10913" entityId="07fd86cf-1698-40b4-b1bb-8458019a6127" name="Conc." path="Macallan_2003|Organism|LargeIntestine|Mucosa|Rectum|Interstitial|Insulin|Conc." unit="µmol/l" persistable="1" formulaId="10914"/>
		<Observer id="10921" entityId="c406b835-a52d-4705-9fac-7d7c812307e5" name="Conc." path="Macallan_2003|Organism|LargeIntestine|Mucosa|Rectum|Interstitial|Glucagon|Conc." unit="µmol/l" persistable="1" formulaId="10922"/>
		<Observer id="10926" entityId="b48a583d-29e5-462c-853e-50864482d530" name="Conc." path="Macallan_2003|Organism|LargeIntestine|Mucosa|Rectum|Interstitial|End-IIR-en|Conc." unit="µmol/l" persistable="1" formulaId="10927"/>
		<Observer id="10933" entityId="ff0b3cfa-91f9-4526-b70d-bb12e3ed02bf" name="Conc." path="Macallan_2003|Organism|LargeIntestine|Mucosa|Rectum|Interstitial|D2Glucose|Conc." unit="µmol/l" persistable="1" formulaId="10934"/>
		<Observer id="10935" entityId="3b65b5e6-1cf4-445c-9ce2-8bd13c1a0d8e" name="Enrichment" path="Macallan_2003|Organism|LargeIntestine|Mucosa|Rectum|Interstitial|D2Glucose|Enrichment" persistable="1" formulaId="10936"/>
		<Observer id="10937" entityId="6234cb80-b7b9-40ba-9c0f-c9256423c3ed" name="Total_Glucose" path="Macallan_2003|Organism|LargeIntestine|Mucosa|Rectum|Interstitial|D2Glucose|Total_Glucose" unit="µmol/l" persistable="1" formulaId="10938"/>
		<Observer id="10950" entityId="6347f647-1807-4013-95c5-2294534eeb9e" name="Conc." path="Macallan_2003|Organism|LargeIntestine|Mucosa|Rectum|Intracellular|Glucose|Conc." unit="µmol/l" persistable="1" formulaId="10951"/>
		<Observer id="10952" entityId="694a3f79-cb38-4948-a8f6-b7092cb79097" name="Enrichment" path="Macallan_2003|Organism|LargeIntestine|Mucosa|Rectum|Intracellular|Glucose|Enrichment" persistable="1" formulaId="10954"/>
		<Observer id="10955" entityId="fb55a832-4fbf-4cbd-8487-a1a359bcbcf3" name="Total_Glucose" path="Macallan_2003|Organism|LargeIntestine|Mucosa|Rectum|Intracellular|Glucose|Total_Glucose" unit="µmol/l" persistable="1" formulaId="10956"/>
		<Observer id="10963" entityId="d2401c66-63d7-4018-a810-aab9a52f50da" name="Conc." path="Macallan_2003|Organism|LargeIntestine|Mucosa|Rectum|Intracellular|Insulin|Conc." unit="µmol/l" persistable="1" formulaId="10964"/>
		<Observer id="10971" entityId="d38d3016-eae9-4c0a-9d27-27a782d60fce" name="Conc." path="Macallan_2003|Organism|LargeIntestine|Mucosa|Rectum|Intracellular|Glucagon|Conc." unit="µmol/l" persistable="1" formulaId="10972"/>
		<Observer id="10976" entityId="9cc9e688-78e6-47da-9cb8-79668f941527" name="Conc." path="Macallan_2003|Organism|LargeIntestine|Mucosa|Rectum|Intracellular|IsCytosol|Conc." unit="µmol/l" persistable="1" formulaId="10977"/>
		<Observer id="10981" entityId="a6a097ba-6086-4be2-8d52-1ea81aa57d98" name="Conc." path="Macallan_2003|Organism|LargeIntestine|Mucosa|Rectum|Intracellular|End-IIR-en|Conc." unit="µmol/l" persistable="1" formulaId="10982"/>
		<Observer id="10988" entityId="aba21aa8-3c16-4c0c-919f-c6784bb320aa" name="Conc." path="Macallan_2003|Organism|LargeIntestine|Mucosa|Rectum|Intracellular|D2Glucose|Conc." unit="µmol/l" persistable="1" formulaId="10989"/>
		<Observer id="10990" entityId="3b593d6a-152c-4203-a653-a66a264ff118" name="Enrichment" path="Macallan_2003|Organism|LargeIntestine|Mucosa|Rectum|Intracellular|D2Glucose|Enrichment" persistable="1" formulaId="10991"/>
		<Observer id="10992" entityId="0a9f8382-7b54-419c-b3f4-d01875155578" name="Total_Glucose" path="Macallan_2003|Organism|LargeIntestine|Mucosa|Rectum|Intracellular|D2Glucose|Total_Glucose" unit="µmol/l" persistable="1" formulaId="10993"/>
		<Observer id="11002" entityId="a948a7d2-953a-4a1f-a533-d220a71f3ccf" name="Conc." path="Macallan_2003|Organism|LargeIntestine|Mucosa|Rectum|Endosome|Glucose|Conc." unit="µmol/l" persistable="1" formulaId="11003"/>
		<Observer id="11004" entityId="723dc908-8132-4d24-bad7-74289782b0fa" name="Enrichment" path="Macallan_2003|Organism|LargeIntestine|Mucosa|Rectum|Endosome|Glucose|Enrichment" persistable="1" formulaId="11006"/>
		<Observer id="11007" entityId="4a350c5c-b44b-4328-8a94-f0e613e928c5" name="Total_Glucose" path="Macallan_2003|Organism|LargeIntestine|Mucosa|Rectum|Endosome|Glucose|Total_Glucose" unit="µmol/l" persistable="1" formulaId="11008"/>
		<Observer id="11013" entityId="53d0bc29-eb4b-40a6-afbd-a0e7c4118b62" name="Conc." path="Macallan_2003|Organism|LargeIntestine|Mucosa|Rectum|Endosome|Insulin|Conc." unit="µmol/l" persistable="1" formulaId="11014"/>
		<Observer id="11019" entityId="c48cc912-8ec9-4da7-8b5f-acac406e9b59" name="Conc." path="Macallan_2003|Organism|LargeIntestine|Mucosa|Rectum|Endosome|Glucagon|Conc." unit="µmol/l" persistable="1" formulaId="11020"/>
		<Observer id="11024" entityId="fc4ecba2-c643-4fea-ba08-410de8589183" name="Conc." path="Macallan_2003|Organism|LargeIntestine|Mucosa|Rectum|Endosome|End-IIR-en|Conc." unit="µmol/l" persistable="1" formulaId="11025"/>
		<Observer id="11029" entityId="a597234c-8875-41f2-a7bf-17cb5b0bdc29" name="Conc." path="Macallan_2003|Organism|LargeIntestine|Mucosa|Rectum|Endosome|D2Glucose|Conc." unit="µmol/l" persistable="1" formulaId="11030"/>
		<Observer id="11031" entityId="ebaacec1-9484-4bb0-8e05-d7747032f662" name="Enrichment" path="Macallan_2003|Organism|LargeIntestine|Mucosa|Rectum|Endosome|D2Glucose|Enrichment" persistable="1" formulaId="11032"/>
		<Observer id="11033" entityId="8e298d8c-c190-4a21-b91e-f32c30fe7058" name="Total_Glucose" path="Macallan_2003|Organism|LargeIntestine|Mucosa|Rectum|Endosome|D2Glucose|Total_Glucose" unit="µmol/l" persistable="1" formulaId="11034"/>
		<Observer id="11039" entityId="13d4f79b-93ef-46e2-8b5d-853fdf0da52b" name="Conc." path="Macallan_2003|Organism|LargeIntestine|Mucosa|Rectum|EndosomalClearance|Glucose|Conc." unit="µmol/l" persistable="1" formulaId="11040"/>
		<Observer id="11041" entityId="e77541bc-c246-49a0-abba-5101c223bdb5" name="Enrichment" path="Macallan_2003|Organism|LargeIntestine|Mucosa|Rectum|EndosomalClearance|Glucose|Enrichment" persistable="1" formulaId="11043"/>
		<Observer id="11044" entityId="18fffe03-d2d4-4624-b5af-a2c2f2e7adca" name="Total_Glucose" path="Macallan_2003|Organism|LargeIntestine|Mucosa|Rectum|EndosomalClearance|Glucose|Total_Glucose" unit="µmol/l" persistable="1" formulaId="11045"/>
		<Observer id="11049" entityId="54f87a7c-2f55-4666-8919-f7b76696698b" name="Conc." path="Macallan_2003|Organism|LargeIntestine|Mucosa|Rectum|EndosomalClearance|Insulin|Conc." unit="µmol/l" persistable="1" formulaId="11050"/>
		<Observer id="11054" entityId="d0426ee0-6094-43ff-a386-33deb214b4e1" name="Conc." path="Macallan_2003|Organism|LargeIntestine|Mucosa|Rectum|EndosomalClearance|Glucagon|Conc." unit="µmol/l" persistable="1" formulaId="11055"/>
		<Observer id="11059" entityId="18668e73-f683-40fb-af59-9682228e0334" name="Conc." path="Macallan_2003|Organism|LargeIntestine|Mucosa|Rectum|EndosomalClearance|End-IIR-en|Conc." unit="µmol/l" persistable="1" formulaId="11060"/>
		<Observer id="11063" entityId="58586e09-d05c-4a11-ace8-6ffa2d4cd157" name="Conc." path="Macallan_2003|Organism|LargeIntestine|Mucosa|Rectum|EndosomalClearance|D2Glucose|Conc." unit="µmol/l" persistable="1" formulaId="11064"/>
		<Observer id="11065" entityId="3ff6dd5c-cf8f-4acc-b88a-78b08bb29a9d" name="Enrichment" path="Macallan_2003|Organism|LargeIntestine|Mucosa|Rectum|EndosomalClearance|D2Glucose|Enrichment" persistable="1" formulaId="11066"/>
		<Observer id="11067" entityId="ea537b0d-75e9-4cde-ad84-b98339c32461" name="Total_Glucose" path="Macallan_2003|Organism|LargeIntestine|Mucosa|Rectum|EndosomalClearance|D2Glucose|Total_Glucose" unit="µmol/l" persistable="1" formulaId="11068"/>
		<Observer id="11070" entityId="5b41efdf-5cb9-49e6-af32-918f0634e4da" name="Obs_Metabolization" path="Macallan_2003|Organism|LargeIntestine|Glucose|Obs_Metabolization" unit="µmol/min" persistable="1" formulaId="11071"/>
		<Observer id="11072" entityId="bce99ab4-da12-4238-ab9b-84e3ea872963" name="Obs_I-int/pls-Grad" path="Macallan_2003|Organism|LargeIntestine|Insulin|Obs_I-int/pls-Grad" persistable="1" formulaId="11073"/>
		<Observer id="11135" entityId="a8048065-5895-4394-aa36-8c15cec5be3d" name="Conc." path="Macallan_2003|Organism|Liver|Plasma|Glucose|Conc." unit="µmol/l" persistable="1" formulaId="11136"/>
		<Observer id="11137" entityId="1b1dfe52-a036-4663-9615-676cbee27bf0" name="Obs_TwoPoreTransport" path="Macallan_2003|Organism|Liver|Plasma|Glucose|Obs_TwoPoreTransport" unit="µmol/min" persistable="1" formulaId="11146"/>
		<Observer id="11147" entityId="df0cbf12-403d-42ad-8626-c9830af74bea" name="Obs_PassiveDiffusionPls2Int" path="Macallan_2003|Organism|Liver|Plasma|Glucose|Obs_PassiveDiffusionPls2Int" unit="µmol/min" persistable="1" formulaId="11149"/>
		<Observer id="11150" entityId="c82c8f95-20ad-4f1d-ace7-04892d8df9c1" name="Obs_TwoPoreTransport1" path="Macallan_2003|Organism|Liver|Plasma|Glucose|Obs_TwoPoreTransport1" unit="µmol/min" persistable="1" formulaId="11151"/>
		<Observer id="11152" entityId="57c8f8b7-88c4-4eb5-a484-d3d4c1a7b406" name="Obs_TwoPoreTransport2" path="Macallan_2003|Organism|Liver|Plasma|Glucose|Obs_TwoPoreTransport2" unit="µmol/min" persistable="1" formulaId="11153"/>
		<Observer id="11154" entityId="9949a3b9-6a18-476e-b93b-7521f4523892" name="Obs_TwoPoreTransport3" path="Macallan_2003|Organism|Liver|Plasma|Glucose|Obs_TwoPoreTransport3" unit="µmol/min" persistable="1" formulaId="11155"/>
		<Observer id="11156" entityId="5023f20b-6327-40b8-8864-4d913afbd91f" name="Enrichment" path="Macallan_2003|Organism|Liver|Plasma|Glucose|Enrichment" persistable="1" formulaId="11158"/>
		<Observer id="11159" entityId="a381d7d8-687a-4c3f-9f52-3cd895e831e0" name="Total_Glucose" path="Macallan_2003|Organism|Liver|Plasma|Glucose|Total_Glucose" unit="µmol/l" persistable="1" formulaId="11160"/>
		<Observer id="11166" entityId="4c3ba2cf-c044-4136-875a-876a038c8189" name="Conc." path="Macallan_2003|Organism|Liver|Plasma|Insulin|Conc." unit="µmol/l" persistable="1" formulaId="11167"/>
		<Observer id="11168" entityId="3b8ae33c-81b2-4a32-b776-0da6ff5985ff" name="Obs_TwoPoreTransport" path="Macallan_2003|Organism|Liver|Plasma|Insulin|Obs_TwoPoreTransport" unit="µmol/min" persistable="1" formulaId="11177"/>
		<Observer id="11178" entityId="0bd6022f-dbf1-4e16-86e6-872d1dce25cb" name="Obs_PassiveDiffusionPls2Int" path="Macallan_2003|Organism|Liver|Plasma|Insulin|Obs_PassiveDiffusionPls2Int" unit="µmol/min" persistable="1" formulaId="11180"/>
		<Observer id="11181" entityId="fc3df5dd-026a-4919-ac42-97f1f1f9d960" name="Obs_TwoPoreTransport1" path="Macallan_2003|Organism|Liver|Plasma|Insulin|Obs_TwoPoreTransport1" unit="µmol/min" persistable="1" formulaId="11182"/>
		<Observer id="11183" entityId="06b0efec-1897-43fc-ae6e-148da60a586d" name="Obs_TwoPoreTransport2" path="Macallan_2003|Organism|Liver|Plasma|Insulin|Obs_TwoPoreTransport2" unit="µmol/min" persistable="1" formulaId="11184"/>
		<Observer id="11185" entityId="a2a8690a-da50-4403-a6be-5dea9f9dd1c0" name="Obs_TwoPoreTransport3" path="Macallan_2003|Organism|Liver|Plasma|Insulin|Obs_TwoPoreTransport3" unit="µmol/min" persistable="1" formulaId="11186"/>
		<Observer id="11192" entityId="392f0bb8-3402-4312-99e2-fb26be720f08" name="Conc." path="Macallan_2003|Organism|Liver|Plasma|Glucagon|Conc." unit="µmol/l" persistable="1" formulaId="11193"/>
		<Observer id="11194" entityId="305d0cce-5474-420e-a792-95962f0ac2f7" name="Obs_TwoPoreTransport" path="Macallan_2003|Organism|Liver|Plasma|Glucagon|Obs_TwoPoreTransport" unit="µmol/min" persistable="1" formulaId="11203"/>
		<Observer id="11204" entityId="fedab9d5-d6ae-4c7c-8c4d-e885df0400d7" name="Obs_PassiveDiffusionPls2Int" path="Macallan_2003|Organism|Liver|Plasma|Glucagon|Obs_PassiveDiffusionPls2Int" unit="µmol/min" persistable="1" formulaId="11206"/>
		<Observer id="11207" entityId="c097641d-e787-4ec0-ac89-0eaeb2730b4d" name="Obs_TwoPoreTransport1" path="Macallan_2003|Organism|Liver|Plasma|Glucagon|Obs_TwoPoreTransport1" unit="µmol/min" persistable="1" formulaId="11208"/>
		<Observer id="11209" entityId="cb40ebc6-b70d-41dd-b03d-b37c0248da8d" name="Obs_TwoPoreTransport2" path="Macallan_2003|Organism|Liver|Plasma|Glucagon|Obs_TwoPoreTransport2" unit="µmol/min" persistable="1" formulaId="11210"/>
		<Observer id="11211" entityId="da13fafb-d33b-45da-a160-7c76bfe8cc48" name="Obs_TwoPoreTransport3" path="Macallan_2003|Organism|Liver|Plasma|Glucagon|Obs_TwoPoreTransport3" unit="µmol/min" persistable="1" formulaId="11212"/>
		<Observer id="11216" entityId="398e8e0d-1f13-40f1-9e27-37cb78d87c76" name="Conc." path="Macallan_2003|Organism|Liver|Plasma|IsPlasma|Conc." unit="µmol/l" persistable="1" formulaId="11217"/>
		<Observer id="11221" entityId="26731b1b-5ad5-432f-8df0-a1775ff9ce4a" name="Conc." path="Macallan_2003|Organism|Liver|Plasma|End-IIR-en|Conc." unit="µmol/l" persistable="1" formulaId="11222"/>
		<Observer id="11227" entityId="b81acbc1-b68d-4509-85bf-9e1f2349b973" name="Conc." path="Macallan_2003|Organism|Liver|Plasma|D2Glucose|Conc." unit="µmol/l" persistable="1" formulaId="11228"/>
		<Observer id="11229" entityId="415f9bb2-fe87-4f91-b153-094ad6eae54f" name="Obs_TwoPoreTransport" path="Macallan_2003|Organism|Liver|Plasma|D2Glucose|Obs_TwoPoreTransport" unit="µmol/min" persistable="1" formulaId="11238"/>
		<Observer id="11239" entityId="627fe8d1-8e72-43f6-b7b5-89e71e209c2f" name="Obs_PassiveDiffusionPls2Int" path="Macallan_2003|Organism|Liver|Plasma|D2Glucose|Obs_PassiveDiffusionPls2Int" unit="µmol/min" persistable="1" formulaId="11241"/>
		<Observer id="11242" entityId="dba88327-a6c3-46e7-9cf6-52bc2f1a5147" name="Obs_TwoPoreTransport1" path="Macallan_2003|Organism|Liver|Plasma|D2Glucose|Obs_TwoPoreTransport1" unit="µmol/min" persistable="1" formulaId="11243"/>
		<Observer id="11244" entityId="0d3abe64-3a56-4702-83ca-c2c2aa257bfd" name="Obs_TwoPoreTransport2" path="Macallan_2003|Organism|Liver|Plasma|D2Glucose|Obs_TwoPoreTransport2" unit="µmol/min" persistable="1" formulaId="11245"/>
		<Observer id="11246" entityId="698eb9ba-9913-4b7b-b8ae-710b29319873" name="Obs_TwoPoreTransport3" path="Macallan_2003|Organism|Liver|Plasma|D2Glucose|Obs_TwoPoreTransport3" unit="µmol/min" persistable="1" formulaId="11247"/>
		<Observer id="11248" entityId="f3c3a0a4-021c-4d83-b5fa-86f72ec8a24a" name="Enrichment" path="Macallan_2003|Organism|Liver|Plasma|D2Glucose|Enrichment" persistable="1" formulaId="11249"/>
		<Observer id="11250" entityId="8e1f3452-5c4e-4dbf-adcb-192520247edb" name="Total_Glucose" path="Macallan_2003|Organism|Liver|Plasma|D2Glucose|Total_Glucose" unit="µmol/l" persistable="1" formulaId="11251"/>
		<Observer id="11285" entityId="3417b391-d21e-4aa4-a867-14aa3b1b3d9f" name="Conc." path="Macallan_2003|Organism|Liver|BloodCells|Glucose|Conc." unit="µmol/l" persistable="1" formulaId="11286"/>
		<Observer id="11287" entityId="86aeb842-e40b-4850-b377-11078b92b543" name="Enrichment" path="Macallan_2003|Organism|Liver|BloodCells|Glucose|Enrichment" persistable="1" formulaId="11288"/>
		<Observer id="11289" entityId="7143e051-91e4-44c1-8a5b-2ae39cc58890" name="Total_Glucose" path="Macallan_2003|Organism|Liver|BloodCells|Glucose|Total_Glucose" unit="µmol/l" persistable="1" formulaId="11290"/>
		<Observer id="11297" entityId="5bf4089f-da6a-4bbb-b113-da34f705a8d9" name="Conc." path="Macallan_2003|Organism|Liver|BloodCells|Hexokinase|Conc." unit="µmol/l" persistable="1" formulaId="11298"/>
		<Observer id="11302" entityId="6e15c4e0-cd85-475b-9257-455f10b51336" name="Conc." path="Macallan_2003|Organism|Liver|BloodCells|Glucose-Hexokinase Metabolite|Conc." unit="µmol/l" persistable="1" formulaId="11303"/>
		<Observer id="11309" entityId="70af579a-4862-4b38-a375-435c4c9f94a2" name="Conc." path="Macallan_2003|Organism|Liver|BloodCells|Insulin|Conc." unit="µmol/l" persistable="1" formulaId="11310"/>
		<Observer id="11316" entityId="dbe4db58-ea6e-4eb7-9405-acc719890032" name="Conc." path="Macallan_2003|Organism|Liver|BloodCells|Glucagon|Conc." unit="µmol/l" persistable="1" formulaId="11317"/>
		<Observer id="11321" entityId="1d634660-1e33-474a-a2a8-ec9e9d4be6ee" name="Conc." path="Macallan_2003|Organism|Liver|BloodCells|End-IIR-en|Conc." unit="µmol/l" persistable="1" formulaId="11322"/>
		<Observer id="11326" entityId="4d5af2a5-a200-4773-bb84-209bc36943c9" name="Conc." path="Macallan_2003|Organism|Liver|BloodCells|D2Glucose|Conc." unit="µmol/l" persistable="1" formulaId="11327"/>
		<Observer id="11328" entityId="375dbe6c-2ad0-4a46-bad6-26ab4b6d6dc8" name="Enrichment" path="Macallan_2003|Organism|Liver|BloodCells|D2Glucose|Enrichment" persistable="1" formulaId="11329"/>
		<Observer id="11330" entityId="3fbfa8fc-bb47-42aa-a538-35d7bcb53f78" name="Total_Glucose" path="Macallan_2003|Organism|Liver|BloodCells|D2Glucose|Total_Glucose" unit="µmol/l" persistable="1" formulaId="11331"/>
		<Observer id="11335" entityId="c247acd0-29c3-4b07-82bf-db5ab3884c11" name="Conc." path="Macallan_2003|Organism|Liver|BloodCells|Glucose-Hexokinase Metabolite_Ex|Conc." unit="µmol/l" persistable="1" formulaId="11336"/>
		<Observer id="11356" entityId="f1ed9495-6c50-4ad5-80c1-d89f9086e91a" name="Conc." path="Macallan_2003|Organism|Liver|Interstitial|Glucose|Conc." unit="µmol/l" persistable="1" formulaId="11357"/>
		<Observer id="11358" entityId="3134be21-35e7-4d33-af03-51c6d36a8457" name="Enrichment" path="Macallan_2003|Organism|Liver|Interstitial|Glucose|Enrichment" persistable="1" formulaId="11359"/>
		<Observer id="11360" entityId="ca25576b-97f7-487f-9986-1bee4a0861a1" name="Total_Glucose" path="Macallan_2003|Organism|Liver|Interstitial|Glucose|Total_Glucose" unit="µmol/l" persistable="1" formulaId="11361"/>
		<Observer id="11369" entityId="0dd0db9a-50a2-4080-ae8b-97899920c924" name="Conc." path="Macallan_2003|Organism|Liver|Interstitial|GPCR|Conc." unit="µmol/l" persistable="1" formulaId="11370"/>
		<Observer id="11376" entityId="e5bd9fdc-fbf7-4909-a2cc-811ef948f48f" name="Conc." path="Macallan_2003|Organism|Liver|Interstitial|Insulin|Conc." unit="µmol/l" persistable="1" formulaId="11377"/>
		<Observer id="11383" entityId="6b8873c5-11ee-4b4a-a5c3-28e080cd0569" name="Conc." path="Macallan_2003|Organism|Liver|Interstitial|Glucagon|Conc." unit="µmol/l" persistable="1" formulaId="11384"/>
		<Observer id="11385" entityId="6acca546-3aa9-44e2-b19c-b3a8525e9219" name="Obs_N_cl_liv" path="Macallan_2003|Organism|Liver|Interstitial|Glucagon|Obs_N_cl_liv" unit="µmol/min" persistable="1" formulaId="11389"/>
		<Observer id="11392" entityId="2285d7f8-3cea-4744-b2a8-b33b1c957702" name="Conc." path="Macallan_2003|Organism|Liver|Interstitial|Glucagon-GPCR Complex|Conc." unit="µmol/l" persistable="1" formulaId="11393"/>
		<Observer id="11397" entityId="65edbc6c-86bd-4922-a081-3111af461bf4" name="Conc." path="Macallan_2003|Organism|Liver|Interstitial|IsMembrane|Conc." unit="µmol/l" persistable="1" formulaId="11398"/>
		<Observer id="11402" entityId="e4562ecd-efdf-4a32-b9fc-b6d30d250c8a" name="Conc." path="Macallan_2003|Organism|Liver|Interstitial|IsTissueIRM|Conc." unit="µmol/l" persistable="1" formulaId="11403"/>
		<Observer id="11407" entityId="0a093f28-112f-4a1f-be9d-4593dd4cdcae" name="Conc." path="Macallan_2003|Organism|Liver|Interstitial|End-IIR-en|Conc." unit="µmol/l" persistable="1" formulaId="11408"/>
		<Observer id="11414" entityId="682cf4ba-756c-445f-9f15-250316e127d8" name="Conc." path="Macallan_2003|Organism|Liver|Interstitial|D2Glucose|Conc." unit="µmol/l" persistable="1" formulaId="11415"/>
		<Observer id="11416" entityId="e08bcfb6-0d64-4a5b-b7d4-720c0b838787" name="Enrichment" path="Macallan_2003|Organism|Liver|Interstitial|D2Glucose|Enrichment" persistable="1" formulaId="11417"/>
		<Observer id="11418" entityId="af6e8fa9-bc7a-4fb2-986d-1beabf5a7393" name="Total_Glucose" path="Macallan_2003|Organism|Liver|Interstitial|D2Glucose|Total_Glucose" unit="µmol/l" persistable="1" formulaId="11419"/>
		<Observer id="11525" entityId="4a9cb02c-4646-494e-ae96-7d58c354b20e" name="Conc." path="Macallan_2003|Organism|Liver|Intracellular|Glucose|Conc." unit="µmol/l" persistable="1" formulaId="11526"/>
		<Observer id="11527" entityId="8df3a385-c541-4fc3-8f8b-c3210bc53a45" name="Obs_M_GHGP" path="Macallan_2003|Organism|Liver|Intracellular|Glucose|Obs_M_GHGP" persistable="1" formulaId="11528"/>
		<Observer id="11529" entityId="b495d967-d809-4df8-a119-5aa09e99071a" name="Obs_M_GHGU" path="Macallan_2003|Organism|Liver|Intracellular|Glucose|Obs_M_GHGU" persistable="1" formulaId="11530"/>
		<Observer id="11531" entityId="48e2f64a-11df-488f-b9dc-d7bec8f13ed1" name="Obs_WBGU" path="Macallan_2003|Organism|Liver|Intracellular|Glucose|Obs_WBGU" unit="µmol/min" persistable="1" formulaId="11533"/>
		<Observer id="11534" entityId="b8250884-a107-4d15-9db7-6ef82777c707" name="Obs_RBC_GU" path="Macallan_2003|Organism|Liver|Intracellular|Glucose|Obs_RBC_GU" unit="µmol/min" persistable="1" formulaId="11536"/>
		<Observer id="11537" entityId="572b566f-2772-4504-a20d-6a3cc3133957" name="Obs_Org_GU" path="Macallan_2003|Organism|Liver|Intracellular|Glucose|Obs_Org_GU" unit="µmol/min" persistable="1" formulaId="11539"/>
		<Observer id="11540" entityId="272dbe8a-a1be-401d-a5b0-7081d1aa11a0" name="Obs_PassiveDiffusionInt2CellLiv" path="Macallan_2003|Organism|Liver|Intracellular|Glucose|Obs_PassiveDiffusionInt2CellLiv" unit="µmol/min" persistable="1" formulaId="11543"/>
		<Observer id="11544" entityId="38acef0c-515d-48e2-9a63-80cf2ce0a79b" name="Enrichment" path="Macallan_2003|Organism|Liver|Intracellular|Glucose|Enrichment" persistable="1" formulaId="11545"/>
		<Observer id="11546" entityId="f04208be-585f-433d-92c2-762fba6cd5cf" name="Total_Glucose" path="Macallan_2003|Organism|Liver|Intracellular|Glucose|Total_Glucose" unit="µmol/l" persistable="1" formulaId="11547"/>
		<Observer id="11554" entityId="bd66b359-1c7b-4328-bcb5-0b83d9a8ed76" name="Conc." path="Macallan_2003|Organism|Liver|Intracellular|Hexokinase|Conc." unit="µmol/l" persistable="1" formulaId="11555"/>
		<Observer id="11563" entityId="930ed152-69b8-4e4c-a912-ac1a10054724" name="Conc." path="Macallan_2003|Organism|Liver|Intracellular|GLUT2|Conc." unit="µmol/l" persistable="1" formulaId="11564"/>
		<Observer id="11565" entityId="d54278fc-1ac3-4d18-8b42-fcf636e0fbdf" name="Obs_GLUT2_liv" path="Macallan_2003|Organism|Liver|Intracellular|GLUT2|Obs_GLUT2_liv" unit="µmol/min" persistable="1" formulaId="11569"/>
		<Observer id="11576" entityId="e8252fbc-3432-4deb-939c-26a2d112ee54" name="Conc." path="Macallan_2003|Organism|Liver|Intracellular|IR|Conc." unit="µmol/l" persistable="1" formulaId="11577"/>
		<Observer id="11584" entityId="84e0676d-43a0-46bf-953b-117b4e42021e" name="Conc." path="Macallan_2003|Organism|Liver|Intracellular|IIR-p|Conc." unit="µmol/l" persistable="1" formulaId="11585"/>
		<Observer id="11591" entityId="1a0c74a1-9aa6-4263-b4f8-d7a780f2f30b" name="Conc." path="Macallan_2003|Organism|Liver|Intracellular|Insulin|Conc." unit="µmol/l" persistable="1" formulaId="11592"/>
		<Observer id="11595" entityId="a39a165b-0c0b-49bc-85cc-f913df91f720" name="Conc." path="Macallan_2003|Organism|Liver|Intracellular|IIR|Conc." unit="µmol/l" persistable="1" formulaId="11596"/>
		<Observer id="11603" entityId="0a06d6f1-92c6-49d9-adfe-303d621092c8" name="Conc." path="Macallan_2003|Organism|Liver|Intracellular|Glucagon|Conc." unit="µmol/l" persistable="1" formulaId="11604"/>
		<Observer id="11608" entityId="a152186a-5c67-4af3-8571-36617ef50a3f" name="Conc." path="Macallan_2003|Organism|Liver|Intracellular|Glycogen|Conc." unit="µmol/l" persistable="1" formulaId="11609"/>
		<Observer id="11612" entityId="c34286d0-8720-45ca-aac8-b85352e6a109" name="Conc." path="Macallan_2003|Organism|Liver|Intracellular|Glycogen Phosphorylase b_I|Conc." unit="µmol/l" persistable="1" formulaId="11613"/>
		<Observer id="11614" entityId="d168bab2-2f4c-4bcd-b2c9-cc629360391e" name="Obs_HGP" path="Macallan_2003|Organism|Liver|Intracellular|Glycogen Phosphorylase b_I|Obs_HGP" unit="µmol/min" persistable="1" formulaId="11615"/>
		<Observer id="11618" entityId="a218c820-4e0a-4efa-8a56-1828e0cf8e65" name="Conc." path="Macallan_2003|Organism|Liver|Intracellular|Glycogen Phosphorylase b_N|Conc." unit="µmol/l" persistable="1" formulaId="11619"/>
		<Observer id="11620" entityId="49d52527-88f4-4783-92fa-0bfaac49781e" name="Obs_M_NHGP" path="Macallan_2003|Organism|Liver|Intracellular|Glycogen Phosphorylase b_N|Obs_M_NHGP" persistable="1" formulaId="11621"/>
		<Observer id="11624" entityId="541fc3a4-fdc0-48b8-9403-89728c7c978a" name="Conc." path="Macallan_2003|Organism|Liver|Intracellular|Glycogen Synthase a|Conc." unit="µmol/l" persistable="1" formulaId="11625"/>
		<Observer id="11626" entityId="f4ad4625-75bd-4770-9b61-73f484b744bf" name="Obs_HGU" path="Macallan_2003|Organism|Liver|Intracellular|Glycogen Synthase a|Obs_HGU" unit="µmol/min" persistable="1" formulaId="11627"/>
		<Observer id="11631" entityId="2f10e34b-4267-4973-8381-42b52b7bcd0f" name="Conc." path="Macallan_2003|Organism|Liver|Intracellular|IsCytosol|Conc." unit="µmol/l" persistable="1" formulaId="11632"/>
		<Observer id="11636" entityId="c1c6ad9a-021b-4d0c-9bb0-79aeaa045467" name="Conc." path="Macallan_2003|Organism|Liver|Intracellular|IR-en|Conc." unit="µmol/l" persistable="1" formulaId="11637"/>
		<Observer id="11640" entityId="f7e462ad-f930-49d8-8c35-e1cc52a5c1fe" name="Conc." path="Macallan_2003|Organism|Liver|Intracellular|IIR-p-en|Conc." unit="µmol/l" persistable="1" formulaId="11641"/>
		<Observer id="11644" entityId="5a3e3b93-0259-42c8-a84e-568e159a8ba2" name="Conc." path="Macallan_2003|Organism|Liver|Intracellular|PTP|Conc." unit="µmol/l" persistable="1" formulaId="11645"/>
		<Observer id="11649" entityId="3868f2f2-beaf-40fe-8af2-c6e67a7a62d1" name="Conc." path="Macallan_2003|Organism|Liver|Intracellular|IDE|Conc." unit="µmol/l" persistable="1" formulaId="11650"/>
		<Observer id="11654" entityId="d6303250-09b0-4067-b8f2-749eea94d4d6" name="Conc." path="Macallan_2003|Organism|Liver|Intracellular|End-IIR-en|Conc." unit="µmol/l" persistable="1" formulaId="11655"/>
		<Observer id="11658" entityId="b1709377-46eb-4fa3-947d-045b545d920a" name="Conc." path="Macallan_2003|Organism|Liver|Intracellular|IIR-en|Conc." unit="µmol/l" persistable="1" formulaId="11659"/>
		<Observer id="11662" entityId="9cc22060-3644-4307-babf-9a8ca1d7831b" name="Conc." path="Macallan_2003|Organism|Liver|Intracellular|Glycogen Synthase a_N|Conc." unit="µmol/l" persistable="1" formulaId="11663"/>
		<Observer id="11668" entityId="b9e6d6dc-3538-4850-946d-ea1d42d733b1" name="Conc." path="Macallan_2003|Organism|Liver|Intracellular|D2Glucose|Conc." unit="µmol/l" persistable="1" formulaId="11669"/>
		<Observer id="11670" entityId="0c075db8-76c9-4cc6-b462-8b5f5872a458" name="Enrichment" path="Macallan_2003|Organism|Liver|Intracellular|D2Glucose|Enrichment" persistable="1" formulaId="11671"/>
		<Observer id="11672" entityId="e96080ed-a0b3-4a48-adb6-2674aa3cff2e" name="Total_Glucose" path="Macallan_2003|Organism|Liver|Intracellular|D2Glucose|Total_Glucose" unit="µmol/l" persistable="1" formulaId="11673"/>
		<Observer id="11677" entityId="29659e71-976a-44b7-b6eb-310ac6f9f109" name="Conc." path="Macallan_2003|Organism|Liver|Intracellular|D2Glycogen|Conc." unit="µmol/l" persistable="1" formulaId="11678"/>
		<Observer id="11740" entityId="2faac358-6d33-47cb-963c-f858a4baa5d5" name="Conc." path="Macallan_2003|Organism|Liver|Endosome|Glucose|Conc." unit="µmol/l" persistable="1" formulaId="11741"/>
		<Observer id="11742" entityId="130fe6b0-bc87-45b4-bf86-7a047b8972ff" name="Enrichment" path="Macallan_2003|Organism|Liver|Endosome|Glucose|Enrichment" persistable="1" formulaId="11744"/>
		<Observer id="11745" entityId="7f48f472-2e70-48d1-b7e8-804ef82ea0cc" name="Total_Glucose" path="Macallan_2003|Organism|Liver|Endosome|Glucose|Total_Glucose" unit="µmol/l" persistable="1" formulaId="11746"/>
		<Observer id="11751" entityId="9d39b9cb-e572-4a0e-904b-9a56eb4e9d26" name="Conc." path="Macallan_2003|Organism|Liver|Endosome|Insulin|Conc." unit="µmol/l" persistable="1" formulaId="11752"/>
		<Observer id="11757" entityId="1d0471a3-3e1f-488f-a7fe-2cc016d52c0a" name="Conc." path="Macallan_2003|Organism|Liver|Endosome|Glucagon|Conc." unit="µmol/l" persistable="1" formulaId="11758"/>
		<Observer id="11761" entityId="0522d905-e168-40a0-b66e-46bc24abd6cb" name="Conc." path="Macallan_2003|Organism|Liver|Endosome|End-IIR|Conc." unit="µmol/l" persistable="1" formulaId="11762"/>
		<Observer id="11765" entityId="4bb7aa07-3975-4e9c-b014-c4e545911baa" name="Conc." path="Macallan_2003|Organism|Liver|Endosome|End-IIR-p|Conc." unit="µmol/l" persistable="1" formulaId="11766"/>
		<Observer id="11770" entityId="6afa1aca-1b15-4d1e-8e07-d2bcd171d78b" name="Conc." path="Macallan_2003|Organism|Liver|Endosome|End-IR-en|Conc." unit="µmol/l" persistable="1" formulaId="11771"/>
		<Observer id="11774" entityId="1fa17bda-45ed-4a28-93a3-c54224231b08" name="Conc." path="Macallan_2003|Organism|Liver|Endosome|End-IIR-p-en|Conc." unit="µmol/l" persistable="1" formulaId="11775"/>
		<Observer id="11778" entityId="4f4f1c0f-d364-43f2-9cfe-f4c1dd8878a8" name="Conc." path="Macallan_2003|Organism|Liver|Endosome|PTP|Conc." unit="µmol/l" persistable="1" formulaId="11779"/>
		<Observer id="11786" entityId="356ba50b-418e-4765-ade1-fc16601868ab" name="Conc." path="Macallan_2003|Organism|Liver|Endosome|End-IR|Conc." unit="µmol/l" persistable="1" formulaId="11787"/>
		<Observer id="11791" entityId="af599378-945e-45bb-b926-ab95ad958275" name="Conc." path="Macallan_2003|Organism|Liver|Endosome|End-IIR-en|Conc." unit="µmol/l" persistable="1" formulaId="11792"/>
		<Observer id="11796" entityId="2f385447-ce56-45eb-9ba4-a09532d32374" name="Conc." path="Macallan_2003|Organism|Liver|Endosome|D2Glucose|Conc." unit="µmol/l" persistable="1" formulaId="11797"/>
		<Observer id="11798" entityId="c52fee76-2166-4f34-b8a6-1fd47b65a3bd" name="Enrichment" path="Macallan_2003|Organism|Liver|Endosome|D2Glucose|Enrichment" persistable="1" formulaId="11799"/>
		<Observer id="11800" entityId="709bfacd-c1b7-4eef-83bd-6ffba9467bf2" name="Total_Glucose" path="Macallan_2003|Organism|Liver|Endosome|D2Glucose|Total_Glucose" unit="µmol/l" persistable="1" formulaId="11801"/>
		<Observer id="11824" entityId="fd16d8dd-5177-450b-8d49-c562a4ffa39f" name="Conc." path="Macallan_2003|Organism|Liver|EndosomalClearance|Glucose|Conc." unit="µmol/l" persistable="1" formulaId="11825"/>
		<Observer id="11826" entityId="c7803b98-c986-4d01-ac2b-a62dc2103f05" name="Enrichment" path="Macallan_2003|Organism|Liver|EndosomalClearance|Glucose|Enrichment" persistable="1" formulaId="11828"/>
		<Observer id="11829" entityId="2da15276-7bdd-45cb-a413-270a2045f320" name="Total_Glucose" path="Macallan_2003|Organism|Liver|EndosomalClearance|Glucose|Total_Glucose" unit="µmol/l" persistable="1" formulaId="11830"/>
		<Observer id="11834" entityId="3e0e62ef-f3e5-4d9e-b602-ff559dc8e132" name="Conc." path="Macallan_2003|Organism|Liver|EndosomalClearance|Insulin|Conc." unit="µmol/l" persistable="1" formulaId="11835"/>
		<Observer id="11839" entityId="102efa04-c939-466f-a3b8-82be12e64b75" name="Conc." path="Macallan_2003|Organism|Liver|EndosomalClearance|Glucagon|Conc." unit="µmol/l" persistable="1" formulaId="11840"/>
		<Observer id="11844" entityId="85e5f727-b1a3-45d9-93d1-0b2f8e2fb491" name="Conc." path="Macallan_2003|Organism|Liver|EndosomalClearance|End-IIR-en|Conc." unit="µmol/l" persistable="1" formulaId="11845"/>
		<Observer id="11848" entityId="493b6ad4-6893-4887-881f-35adf72396ab" name="Conc." path="Macallan_2003|Organism|Liver|EndosomalClearance|D2Glucose|Conc." unit="µmol/l" persistable="1" formulaId="11849"/>
		<Observer id="11850" entityId="4e0adf58-bfac-4ba4-8ce5-daf3510b078c" name="Enrichment" path="Macallan_2003|Organism|Liver|EndosomalClearance|D2Glucose|Enrichment" persistable="1" formulaId="11851"/>
		<Observer id="11852" entityId="115aea23-da5f-4249-b5b1-e841fa8d6181" name="Total_Glucose" path="Macallan_2003|Organism|Liver|EndosomalClearance|D2Glucose|Total_Glucose" unit="µmol/l" persistable="1" formulaId="11853"/>
		<Observer id="11854" entityId="4cc3e6d0-febe-4a1f-aa64-c2e187fe9539" name="Obs_IR_p effect" path="Macallan_2003|Organism|Liver|IIR-p|Obs_IR_p effect" persistable="1" formulaId="11855"/>
		<Observer id="11856" entityId="31121e75-21cb-492d-8438-7b76f48f157b" name="Obs_IR_total" path="Macallan_2003|Organism|Liver|IIR-p|Obs_IR_total" unit="µmol/l" persistable="1" formulaId="11857"/>
		<Observer id="11858" entityId="28fa6d27-5073-4100-9204-6bb3c907f521" name="Obs_Metabolization" path="Macallan_2003|Organism|Liver|Glucose|Obs_Metabolization" unit="µmol/min" persistable="1" formulaId="11859"/>
		<Observer id="11860" entityId="91682804-48da-41df-ad1f-a02b8e65213f" name="Obs_I-int/pls-Grad" path="Macallan_2003|Organism|Liver|Insulin|Obs_I-int/pls-Grad" persistable="1" formulaId="11861"/>
		<Observer id="11928" entityId="20570bf0-96ab-4e8a-b6a5-5666d25469dc" name="Conc." path="Macallan_2003|Organism|Lung|Plasma|Glucose|Conc." unit="µmol/l" persistable="1" formulaId="11929"/>
		<Observer id="11930" entityId="f40586e2-9f61-42b2-8d07-d4ef848a824b" name="Enrichment" path="Macallan_2003|Organism|Lung|Plasma|Glucose|Enrichment" persistable="1" formulaId="11932"/>
		<Observer id="11933" entityId="95b6e1a6-688f-463b-ab61-5f84ec82c4a7" name="Total_Glucose" path="Macallan_2003|Organism|Lung|Plasma|Glucose|Total_Glucose" unit="µmol/l" persistable="1" formulaId="11934"/>
		<Observer id="11940" entityId="b5b01824-0a86-4621-b7da-69c70ffa7179" name="Conc." path="Macallan_2003|Organism|Lung|Plasma|Insulin|Conc." unit="µmol/l" persistable="1" formulaId="11941"/>
		<Observer id="11947" entityId="434b5630-177b-4ac8-bfe8-83fe926162e9" name="Conc." path="Macallan_2003|Organism|Lung|Plasma|Glucagon|Conc." unit="µmol/l" persistable="1" formulaId="11948"/>
		<Observer id="11952" entityId="781b1eb5-c31c-4b2f-815a-8876d0856144" name="Conc." path="Macallan_2003|Organism|Lung|Plasma|IsPlasma|Conc." unit="µmol/l" persistable="1" formulaId="11953"/>
		<Observer id="11957" entityId="39ed35d6-410f-4636-aa85-e6a8f98e0550" name="Conc." path="Macallan_2003|Organism|Lung|Plasma|End-IIR-en|Conc." unit="µmol/l" persistable="1" formulaId="11958"/>
		<Observer id="11963" entityId="a5f7bfb8-c3a4-47f1-a887-85ccca42224a" name="Conc." path="Macallan_2003|Organism|Lung|Plasma|D2Glucose|Conc." unit="µmol/l" persistable="1" formulaId="11964"/>
		<Observer id="11965" entityId="68413931-ac4e-40f3-a297-4e27243fa820" name="Enrichment" path="Macallan_2003|Organism|Lung|Plasma|D2Glucose|Enrichment" persistable="1" formulaId="11966"/>
		<Observer id="11967" entityId="c318ae0a-2d12-41ee-a164-1282966c6482" name="Total_Glucose" path="Macallan_2003|Organism|Lung|Plasma|D2Glucose|Total_Glucose" unit="µmol/l" persistable="1" formulaId="11968"/>
		<Observer id="12002" entityId="2875a3fe-9cf9-475f-adb6-b8859da0be7d" name="Conc." path="Macallan_2003|Organism|Lung|BloodCells|Glucose|Conc." unit="µmol/l" persistable="1" formulaId="12003"/>
		<Observer id="12004" entityId="2910b89b-4193-454f-82ad-cd818bff83c5" name="Enrichment" path="Macallan_2003|Organism|Lung|BloodCells|Glucose|Enrichment" persistable="1" formulaId="12005"/>
		<Observer id="12006" entityId="63cacc7e-1ef0-467f-93bc-519412f8cc53" name="Total_Glucose" path="Macallan_2003|Organism|Lung|BloodCells|Glucose|Total_Glucose" unit="µmol/l" persistable="1" formulaId="12007"/>
		<Observer id="12014" entityId="e1abf49a-9492-497c-847c-cccd47761cdb" name="Conc." path="Macallan_2003|Organism|Lung|BloodCells|Hexokinase|Conc." unit="µmol/l" persistable="1" formulaId="12015"/>
		<Observer id="12019" entityId="4c30f34a-89c7-4a50-8106-40d4157a3229" name="Conc." path="Macallan_2003|Organism|Lung|BloodCells|Glucose-Hexokinase Metabolite|Conc." unit="µmol/l" persistable="1" formulaId="12020"/>
		<Observer id="12026" entityId="db54a1f8-2e8c-41f9-aafc-624e8d221d6a" name="Conc." path="Macallan_2003|Organism|Lung|BloodCells|Insulin|Conc." unit="µmol/l" persistable="1" formulaId="12027"/>
		<Observer id="12033" entityId="d2995393-f5d3-4f68-b507-57249da57f44" name="Conc." path="Macallan_2003|Organism|Lung|BloodCells|Glucagon|Conc." unit="µmol/l" persistable="1" formulaId="12034"/>
		<Observer id="12038" entityId="fdaf71e2-c592-462a-96e0-ebf5c0dfe439" name="Conc." path="Macallan_2003|Organism|Lung|BloodCells|End-IIR-en|Conc." unit="µmol/l" persistable="1" formulaId="12039"/>
		<Observer id="12043" entityId="ba654a84-65f9-4e5f-88ee-8e36b63b968f" name="Conc." path="Macallan_2003|Organism|Lung|BloodCells|D2Glucose|Conc." unit="µmol/l" persistable="1" formulaId="12044"/>
		<Observer id="12045" entityId="23483394-4f46-4231-a87c-0ffbf2824203" name="Enrichment" path="Macallan_2003|Organism|Lung|BloodCells|D2Glucose|Enrichment" persistable="1" formulaId="12046"/>
		<Observer id="12047" entityId="6b665b88-0821-4aa5-ae12-1c8ddee12832" name="Total_Glucose" path="Macallan_2003|Organism|Lung|BloodCells|D2Glucose|Total_Glucose" unit="µmol/l" persistable="1" formulaId="12048"/>
		<Observer id="12052" entityId="8c092dde-8d7f-4af3-ac92-ad2c2d81036d" name="Conc." path="Macallan_2003|Organism|Lung|BloodCells|Glucose-Hexokinase Metabolite_Ex|Conc." unit="µmol/l" persistable="1" formulaId="12053"/>
		<Observer id="12071" entityId="4cc5336e-06eb-4a08-8317-fca4dbcde7fd" name="Conc." path="Macallan_2003|Organism|Lung|Interstitial|Glucose|Conc." unit="µmol/l" persistable="1" formulaId="12072"/>
		<Observer id="12073" entityId="5b1c0710-f14f-4d63-83a8-5f7d9398b296" name="Enrichment" path="Macallan_2003|Organism|Lung|Interstitial|Glucose|Enrichment" persistable="1" formulaId="12075"/>
		<Observer id="12076" entityId="b751191b-89d7-46f2-92e6-830d9c52b736" name="Total_Glucose" path="Macallan_2003|Organism|Lung|Interstitial|Glucose|Total_Glucose" unit="µmol/l" persistable="1" formulaId="12077"/>
		<Observer id="12084" entityId="2ed970e2-5899-4975-ae48-1324f60d6ba7" name="Conc." path="Macallan_2003|Organism|Lung|Interstitial|Insulin|Conc." unit="µmol/l" persistable="1" formulaId="12085"/>
		<Observer id="12092" entityId="014be6fd-fb2c-42aa-adff-2755a3baa408" name="Conc." path="Macallan_2003|Organism|Lung|Interstitial|Glucagon|Conc." unit="µmol/l" persistable="1" formulaId="12093"/>
		<Observer id="12097" entityId="13f38a35-075a-4b6d-b6a8-d376e4f39339" name="Conc." path="Macallan_2003|Organism|Lung|Interstitial|IsMembrane|Conc." unit="µmol/l" persistable="1" formulaId="12098"/>
		<Observer id="12102" entityId="bd3c7b3f-a74c-49e3-9aa3-45189bc97c29" name="Conc." path="Macallan_2003|Organism|Lung|Interstitial|End-IIR-en|Conc." unit="µmol/l" persistable="1" formulaId="12103"/>
		<Observer id="12109" entityId="116067ba-6f98-415f-8052-80dc933ee409" name="Conc." path="Macallan_2003|Organism|Lung|Interstitial|D2Glucose|Conc." unit="µmol/l" persistable="1" formulaId="12110"/>
		<Observer id="12111" entityId="f8a0dcc5-742d-4e02-8a90-bb86d9a363f8" name="Enrichment" path="Macallan_2003|Organism|Lung|Interstitial|D2Glucose|Enrichment" persistable="1" formulaId="12112"/>
		<Observer id="12113" entityId="ca54a416-21af-4aa0-b92c-cb6b00d33b52" name="Total_Glucose" path="Macallan_2003|Organism|Lung|Interstitial|D2Glucose|Total_Glucose" unit="µmol/l" persistable="1" formulaId="12114"/>
		<Observer id="12136" entityId="abb8bc72-9a01-4983-8c56-0deb38bca51e" name="Conc." path="Macallan_2003|Organism|Lung|Intracellular|Glucose|Conc." unit="µmol/l" persistable="1" formulaId="12137"/>
		<Observer id="12138" entityId="fd0ffd25-50d3-41e4-ae31-2a2f08f3d678" name="Enrichment" path="Macallan_2003|Organism|Lung|Intracellular|Glucose|Enrichment" persistable="1" formulaId="12139"/>
		<Observer id="12140" entityId="467a9ec0-4372-462a-b285-ff4775660760" name="Total_Glucose" path="Macallan_2003|Organism|Lung|Intracellular|Glucose|Total_Glucose" unit="µmol/l" persistable="1" formulaId="12141"/>
		<Observer id="12148" entityId="f2a8c8d8-a4c4-40b5-a391-3df5bfa1d6c3" name="Conc." path="Macallan_2003|Organism|Lung|Intracellular|Hexokinase|Conc." unit="µmol/l" persistable="1" formulaId="12149"/>
		<Observer id="12153" entityId="ba2dcd91-4e7d-42b1-8c82-3f006191bdd7" name="Conc." path="Macallan_2003|Organism|Lung|Intracellular|Glucose-Hexokinase Metabolite|Conc." unit="µmol/l" persistable="1" formulaId="12154"/>
		<Observer id="12161" entityId="af8a59af-4434-4ea6-ae63-4c5dd5e0aa3c" name="Conc." path="Macallan_2003|Organism|Lung|Intracellular|Insulin|Conc." unit="µmol/l" persistable="1" formulaId="12162"/>
		<Observer id="12169" entityId="a9532964-b0e8-4b6f-8848-8410a6afe442" name="Conc." path="Macallan_2003|Organism|Lung|Intracellular|Glucagon|Conc." unit="µmol/l" persistable="1" formulaId="12170"/>
		<Observer id="12174" entityId="01b23f10-7e3f-41b4-8370-81b22b094c70" name="Conc." path="Macallan_2003|Organism|Lung|Intracellular|IsCytosol|Conc." unit="µmol/l" persistable="1" formulaId="12175"/>
		<Observer id="12179" entityId="17216e5a-5945-45ac-b495-df8391db61d9" name="Conc." path="Macallan_2003|Organism|Lung|Intracellular|PTP|Conc." unit="µmol/l" persistable="1" formulaId="12180"/>
		<Observer id="12184" entityId="623fd1de-705a-415e-abf4-e65acfe6c6ae" name="Conc." path="Macallan_2003|Organism|Lung|Intracellular|End-IIR-en|Conc." unit="µmol/l" persistable="1" formulaId="12185"/>
		<Observer id="12190" entityId="594f8b11-0db3-4bdc-9b29-a029cdef0d3d" name="Conc." path="Macallan_2003|Organism|Lung|Intracellular|D2Glucose|Conc." unit="µmol/l" persistable="1" formulaId="12191"/>
		<Observer id="12192" entityId="3ee32821-a8ba-42be-b690-d4eb2ea95295" name="Enrichment" path="Macallan_2003|Organism|Lung|Intracellular|D2Glucose|Enrichment" persistable="1" formulaId="12193"/>
		<Observer id="12194" entityId="1874bc6b-5c63-48e8-93ee-f7ce576ee468" name="Total_Glucose" path="Macallan_2003|Organism|Lung|Intracellular|D2Glucose|Total_Glucose" unit="µmol/l" persistable="1" formulaId="12195"/>
		<Observer id="12199" entityId="4bc031f1-ae89-41bc-be52-f97dffbad3d1" name="Conc." path="Macallan_2003|Organism|Lung|Intracellular|Glucose-Hexokinase Metabolite_Ex|Conc." unit="µmol/l" persistable="1" formulaId="12200"/>
		<Observer id="12217" entityId="9e5d0cdd-c15e-4bed-bca0-ace69e30cf59" name="Conc." path="Macallan_2003|Organism|Lung|Endosome|Glucose|Conc." unit="µmol/l" persistable="1" formulaId="12218"/>
		<Observer id="12219" entityId="251580d4-3413-4472-a886-951d182427a4" name="Enrichment" path="Macallan_2003|Organism|Lung|Endosome|Glucose|Enrichment" persistable="1" formulaId="12221"/>
		<Observer id="12222" entityId="7b786ada-3d5d-444e-a458-ee795291cd51" name="Total_Glucose" path="Macallan_2003|Organism|Lung|Endosome|Glucose|Total_Glucose" unit="µmol/l" persistable="1" formulaId="12223"/>
		<Observer id="12228" entityId="83c61f72-be7f-46a2-9ebd-bfcd0c615cf4" name="Conc." path="Macallan_2003|Organism|Lung|Endosome|Insulin|Conc." unit="µmol/l" persistable="1" formulaId="12229"/>
		<Observer id="12234" entityId="aef5b1dd-6179-4e5b-b061-4509f6bd6adc" name="Conc." path="Macallan_2003|Organism|Lung|Endosome|Glucagon|Conc." unit="µmol/l" persistable="1" formulaId="12235"/>
		<Observer id="12238" entityId="8a27d8ae-907a-473e-a46e-ad647d8c90c2" name="Conc." path="Macallan_2003|Organism|Lung|Endosome|End-IIR|Conc." unit="µmol/l" persistable="1" formulaId="12239"/>
		<Observer id="12242" entityId="1d53a421-c1c8-49ab-8767-facdbbe33fa1" name="Conc." path="Macallan_2003|Organism|Lung|Endosome|End-IIR-p|Conc." unit="µmol/l" persistable="1" formulaId="12243"/>
		<Observer id="12247" entityId="f08c7a54-b88a-441f-a5a4-3c62b946f17e" name="Conc." path="Macallan_2003|Organism|Lung|Endosome|End-IR-en|Conc." unit="µmol/l" persistable="1" formulaId="12248"/>
		<Observer id="12251" entityId="4c261e08-a7dd-4fb3-87c9-39987c14a7f3" name="Conc." path="Macallan_2003|Organism|Lung|Endosome|End-IIR-p-en|Conc." unit="µmol/l" persistable="1" formulaId="12252"/>
		<Observer id="12255" entityId="ed33bf9d-a33a-4f76-b857-c85fa19abcc9" name="Conc." path="Macallan_2003|Organism|Lung|Endosome|PTP|Conc." unit="µmol/l" persistable="1" formulaId="12256"/>
		<Observer id="12263" entityId="0d380403-6fdb-4bcb-b843-bb2ab7c61cc6" name="Conc." path="Macallan_2003|Organism|Lung|Endosome|End-IR|Conc." unit="µmol/l" persistable="1" formulaId="12264"/>
		<Observer id="12268" entityId="93101973-90e1-4d98-adab-8f5d482e21fb" name="Conc." path="Macallan_2003|Organism|Lung|Endosome|End-IIR-en|Conc." unit="µmol/l" persistable="1" formulaId="12269"/>
		<Observer id="12273" entityId="eb1eae7d-dbe8-4b9f-bffc-18411bb1e5fc" name="Conc." path="Macallan_2003|Organism|Lung|Endosome|D2Glucose|Conc." unit="µmol/l" persistable="1" formulaId="12274"/>
		<Observer id="12275" entityId="5c1a0ab8-0e6a-4095-9462-458e228ef08b" name="Enrichment" path="Macallan_2003|Organism|Lung|Endosome|D2Glucose|Enrichment" persistable="1" formulaId="12276"/>
		<Observer id="12277" entityId="3239f6a1-bd02-4ae2-b158-046802a25fb1" name="Total_Glucose" path="Macallan_2003|Organism|Lung|Endosome|D2Glucose|Total_Glucose" unit="µmol/l" persistable="1" formulaId="12278"/>
		<Observer id="12301" entityId="ed6bea4a-2ebe-4f25-b075-98694fdde6cd" name="Conc." path="Macallan_2003|Organism|Lung|EndosomalClearance|Glucose|Conc." unit="µmol/l" persistable="1" formulaId="12302"/>
		<Observer id="12303" entityId="d9e306f4-4f99-4075-86fe-40ac255bf6a0" name="Enrichment" path="Macallan_2003|Organism|Lung|EndosomalClearance|Glucose|Enrichment" persistable="1" formulaId="12305"/>
		<Observer id="12306" entityId="707776c6-8bd8-4103-a75a-ef6bc03b164c" name="Total_Glucose" path="Macallan_2003|Organism|Lung|EndosomalClearance|Glucose|Total_Glucose" unit="µmol/l" persistable="1" formulaId="12307"/>
		<Observer id="12311" entityId="7cb157aa-dcfe-447b-ac6e-a54084a60ae4" name="Conc." path="Macallan_2003|Organism|Lung|EndosomalClearance|Insulin|Conc." unit="µmol/l" persistable="1" formulaId="12312"/>
		<Observer id="12316" entityId="7957afd2-9e9b-4f92-9f59-d97ffb0b9e3a" name="Conc." path="Macallan_2003|Organism|Lung|EndosomalClearance|Glucagon|Conc." unit="µmol/l" persistable="1" formulaId="12317"/>
		<Observer id="12321" entityId="07a5da79-17de-4d32-95d3-85d665dcebb9" name="Conc." path="Macallan_2003|Organism|Lung|EndosomalClearance|End-IIR-en|Conc." unit="µmol/l" persistable="1" formulaId="12322"/>
		<Observer id="12325" entityId="d8bf73d6-76ac-4001-ba49-4462a21468b4" name="Conc." path="Macallan_2003|Organism|Lung|EndosomalClearance|D2Glucose|Conc." unit="µmol/l" persistable="1" formulaId="12326"/>
		<Observer id="12327" entityId="2f9c0464-eadc-4b96-a3cc-a354fcd2bd0d" name="Enrichment" path="Macallan_2003|Organism|Lung|EndosomalClearance|D2Glucose|Enrichment" persistable="1" formulaId="12328"/>
		<Observer id="12329" entityId="083977bb-93d0-4cd4-a6b9-17162a418d39" name="Total_Glucose" path="Macallan_2003|Organism|Lung|EndosomalClearance|D2Glucose|Total_Glucose" unit="µmol/l" persistable="1" formulaId="12330"/>
		<Observer id="12331" entityId="ff2fb4f2-6c02-457c-a4e8-f8def7738edb" name="Obs_Metabolization" path="Macallan_2003|Organism|Lung|Glucose|Obs_Metabolization" unit="µmol/min" persistable="1" formulaId="12332"/>
		<Observer id="12333" entityId="88ed9607-8832-4566-a444-4900cf4263b5" name="Obs_I-int/pls-Grad" path="Macallan_2003|Organism|Lung|Insulin|Obs_I-int/pls-Grad" persistable="1" formulaId="12334"/>
		<Observer id="12403" entityId="ea3ab51b-d130-42b0-9237-eb4f8c5d8075" name="Conc." path="Macallan_2003|Organism|Muscle|Plasma|Glucose|Conc." unit="µmol/l" persistable="1" formulaId="12404"/>
		<Observer id="12405" entityId="5f5f90b1-8a18-4147-9b89-84c082bb0664" name="Enrichment" path="Macallan_2003|Organism|Muscle|Plasma|Glucose|Enrichment" persistable="1" formulaId="12406"/>
		<Observer id="12407" entityId="62394c9c-6b1f-4fb6-9642-4c0999abe607" name="Total_Glucose" path="Macallan_2003|Organism|Muscle|Plasma|Glucose|Total_Glucose" unit="µmol/l" persistable="1" formulaId="12408"/>
		<Observer id="12413" entityId="7b788824-043c-4af9-bef5-e9b833275edb" name="Conc." path="Macallan_2003|Organism|Muscle|Plasma|Insulin|Conc." unit="µmol/l" persistable="1" formulaId="12414"/>
		<Observer id="12419" entityId="aff15760-2a35-422b-b2d5-fe0dd0b64ce0" name="Conc." path="Macallan_2003|Organism|Muscle|Plasma|Glucagon|Conc." unit="µmol/l" persistable="1" formulaId="12420"/>
		<Observer id="12424" entityId="84f79f26-611f-4335-ad96-787aa0c7751e" name="Conc." path="Macallan_2003|Organism|Muscle|Plasma|IsPlasma|Conc." unit="µmol/l" persistable="1" formulaId="12425"/>
		<Observer id="12428" entityId="b8b32e79-cb65-4c21-ac08-14b3cad44edb" name="Conc." path="Macallan_2003|Organism|Muscle|Plasma|End-IIR-en|Conc." unit="µmol/l" persistable="1" formulaId="12429"/>
		<Observer id="12434" entityId="35a6bf89-5d34-4f4e-96f7-571e37d5f539" name="Conc." path="Macallan_2003|Organism|Muscle|Plasma|D2Glucose|Conc." unit="µmol/l" persistable="1" formulaId="12435"/>
		<Observer id="12436" entityId="ffe6bf7d-73cc-47c2-bdbb-2489ec08718b" name="Enrichment" path="Macallan_2003|Organism|Muscle|Plasma|D2Glucose|Enrichment" persistable="1" formulaId="12437"/>
		<Observer id="12438" entityId="57fdce4a-9d4e-4f87-bc02-84d680f6a949" name="Total_Glucose" path="Macallan_2003|Organism|Muscle|Plasma|D2Glucose|Total_Glucose" unit="µmol/l" persistable="1" formulaId="12439"/>
		<Observer id="12473" entityId="bed50e0f-829e-4468-a05e-7d2c7f358dd8" name="Conc." path="Macallan_2003|Organism|Muscle|BloodCells|Glucose|Conc." unit="µmol/l" persistable="1" formulaId="12474"/>
		<Observer id="12475" entityId="4e673bb9-0aab-442b-9925-842f6d0c04cb" name="Enrichment" path="Macallan_2003|Organism|Muscle|BloodCells|Glucose|Enrichment" persistable="1" formulaId="12476"/>
		<Observer id="12477" entityId="a29e0734-947b-4acf-878f-b7ec77cd4c73" name="Total_Glucose" path="Macallan_2003|Organism|Muscle|BloodCells|Glucose|Total_Glucose" unit="µmol/l" persistable="1" formulaId="12478"/>
		<Observer id="12485" entityId="10e497fe-2736-4623-b58b-cf146eb0fb6a" name="Conc." path="Macallan_2003|Organism|Muscle|BloodCells|Hexokinase|Conc." unit="µmol/l" persistable="1" formulaId="12486"/>
		<Observer id="12490" entityId="e8e8f6ed-4f12-41d1-8a69-61e801071430" name="Conc." path="Macallan_2003|Organism|Muscle|BloodCells|Glucose-Hexokinase Metabolite|Conc." unit="µmol/l" persistable="1" formulaId="12491"/>
		<Observer id="12497" entityId="3eb09149-712d-4c98-b11c-727ca3146c41" name="Conc." path="Macallan_2003|Organism|Muscle|BloodCells|Insulin|Conc." unit="µmol/l" persistable="1" formulaId="12498"/>
		<Observer id="12504" entityId="22effce4-072a-43bb-b6e6-b229086eb395" name="Conc." path="Macallan_2003|Organism|Muscle|BloodCells|Glucagon|Conc." unit="µmol/l" persistable="1" formulaId="12505"/>
		<Observer id="12509" entityId="ecb829af-484f-403e-a620-cb2e2fea71dd" name="Conc." path="Macallan_2003|Organism|Muscle|BloodCells|End-IIR-en|Conc." unit="µmol/l" persistable="1" formulaId="12510"/>
		<Observer id="12514" entityId="2fcf6005-595b-4462-8884-3b87ad9e465f" name="Conc." path="Macallan_2003|Organism|Muscle|BloodCells|D2Glucose|Conc." unit="µmol/l" persistable="1" formulaId="12515"/>
		<Observer id="12516" entityId="02780047-ff86-484f-b8ff-4f872ce60ad8" name="Enrichment" path="Macallan_2003|Organism|Muscle|BloodCells|D2Glucose|Enrichment" persistable="1" formulaId="12517"/>
		<Observer id="12518" entityId="a2a680ce-b599-4a1c-bf68-d2ca09815f3d" name="Total_Glucose" path="Macallan_2003|Organism|Muscle|BloodCells|D2Glucose|Total_Glucose" unit="µmol/l" persistable="1" formulaId="12519"/>
		<Observer id="12523" entityId="21d443ba-512e-43b0-acaa-503094a91c68" name="Conc." path="Macallan_2003|Organism|Muscle|BloodCells|Glucose-Hexokinase Metabolite_Ex|Conc." unit="µmol/l" persistable="1" formulaId="12524"/>
		<Observer id="12544" entityId="53e6450d-8814-4177-8938-66696ec5762b" name="Conc." path="Macallan_2003|Organism|Muscle|Interstitial|Glucose|Conc." unit="µmol/l" persistable="1" formulaId="12545"/>
		<Observer id="12546" entityId="e709ee97-bf19-4615-8240-91fc596c4bd4" name="Enrichment" path="Macallan_2003|Organism|Muscle|Interstitial|Glucose|Enrichment" persistable="1" formulaId="12548"/>
		<Observer id="12549" entityId="22502f05-80e9-4789-9863-238453d729a5" name="Total_Glucose" path="Macallan_2003|Organism|Muscle|Interstitial|Glucose|Total_Glucose" unit="µmol/l" persistable="1" formulaId="12550"/>
		<Observer id="12558" entityId="7e6c931d-e2a5-48e8-8635-5c106440d384" name="Conc." path="Macallan_2003|Organism|Muscle|Interstitial|GLUT4|Conc." unit="µmol/l" persistable="1" formulaId="12559"/>
		<Observer id="12560" entityId="f360401b-05fa-4a4f-a7ad-b0f8e1d9b146" name="Obs_GLUT4_mus" path="Macallan_2003|Organism|Muscle|Interstitial|GLUT4|Obs_GLUT4_mus" unit="µmol/min" persistable="1" formulaId="12561"/>
		<Observer id="12568" entityId="7704fc2f-8e9c-4aa6-bf1b-9687e6df2c5f" name="Conc." path="Macallan_2003|Organism|Muscle|Interstitial|Insulin|Conc." unit="µmol/l" persistable="1" formulaId="12569"/>
		<Observer id="12576" entityId="9f6a67a5-a1fc-4e61-9e83-510237b7e177" name="Conc." path="Macallan_2003|Organism|Muscle|Interstitial|Glucagon|Conc." unit="µmol/l" persistable="1" formulaId="12577"/>
		<Observer id="12581" entityId="0e73d1ce-1cb9-4cc9-8773-150ecf20f9b9" name="Conc." path="Macallan_2003|Organism|Muscle|Interstitial|IsMembrane|Conc." unit="µmol/l" persistable="1" formulaId="12582"/>
		<Observer id="12586" entityId="8e229874-6c8d-4e71-81ed-b712ff67b0b2" name="Conc." path="Macallan_2003|Organism|Muscle|Interstitial|IsTissueIRM|Conc." unit="µmol/l" persistable="1" formulaId="12587"/>
		<Observer id="12591" entityId="4c1ff7e1-af21-4c90-885a-daf860a3ceeb" name="Conc." path="Macallan_2003|Organism|Muscle|Interstitial|End-IIR-en|Conc." unit="µmol/l" persistable="1" formulaId="12592"/>
		<Observer id="12598" entityId="363a0ff7-5751-4983-931c-61fa51d4baae" name="Conc." path="Macallan_2003|Organism|Muscle|Interstitial|D2Glucose|Conc." unit="µmol/l" persistable="1" formulaId="12599"/>
		<Observer id="12600" entityId="a6d8a285-b0d1-468d-a44b-c7831bd44820" name="Enrichment" path="Macallan_2003|Organism|Muscle|Interstitial|D2Glucose|Enrichment" persistable="1" formulaId="12601"/>
		<Observer id="12602" entityId="8d13c01c-d4e5-4cc4-bc3b-3281d07bbb3a" name="Total_Glucose" path="Macallan_2003|Organism|Muscle|Interstitial|D2Glucose|Total_Glucose" unit="µmol/l" persistable="1" formulaId="12603"/>
		<Observer id="12646" entityId="6c9c17ca-ce68-40ac-aa5c-f205e029f891" name="Conc." path="Macallan_2003|Organism|Muscle|Intracellular|Glucose|Conc." unit="µmol/l" persistable="1" formulaId="12647"/>
		<Observer id="12648" entityId="efb0c442-fdde-4ddb-8e24-3c24b39e33f4" name="Obs_PassiveDiffusionInt2CellMus" path="Macallan_2003|Organism|Muscle|Intracellular|Glucose|Obs_PassiveDiffusionInt2CellMus" persistable="1" formulaId="12651"/>
		<Observer id="12652" entityId="dd0d287b-2460-45c8-86b5-c0cadf804684" name="Enrichment" path="Macallan_2003|Organism|Muscle|Intracellular|Glucose|Enrichment" persistable="1" formulaId="12653"/>
		<Observer id="12654" entityId="62aeeed4-f30d-4931-995f-bd86e812f283" name="Total_Glucose" path="Macallan_2003|Organism|Muscle|Intracellular|Glucose|Total_Glucose" unit="µmol/l" persistable="1" formulaId="12655"/>
		<Observer id="12662" entityId="a624e8fc-2cbd-4335-ac33-05c93716b454" name="Conc." path="Macallan_2003|Organism|Muscle|Intracellular|Hexokinase|Conc." unit="µmol/l" persistable="1" formulaId="12663"/>
		<Observer id="12670" entityId="0b259a53-b19a-4373-a903-a5b295f78b49" name="Conc." path="Macallan_2003|Organism|Muscle|Intracellular|GLUT4|Conc." unit="µmol/l" persistable="1" formulaId="12671"/>
		<Observer id="12678" entityId="3fc14ad5-d075-46c4-93ee-d661f614de22" name="Conc." path="Macallan_2003|Organism|Muscle|Intracellular|IR|Conc." unit="µmol/l" persistable="1" formulaId="12679"/>
		<Observer id="12686" entityId="fa1aab7e-a7dc-47aa-9a99-2789fcbcab09" name="Conc." path="Macallan_2003|Organism|Muscle|Intracellular|IIR-p|Conc." unit="µmol/l" persistable="1" formulaId="12687"/>
		<Observer id="12691" entityId="12f38979-76b3-4138-b111-7315d4454cd5" name="Conc." path="Macallan_2003|Organism|Muscle|Intracellular|Glucose-Hexokinase Metabolite|Conc." unit="µmol/l" persistable="1" formulaId="12692"/>
		<Observer id="12698" entityId="dfbed2f3-5ce2-4ebf-a341-be59367e072d" name="Conc." path="Macallan_2003|Organism|Muscle|Intracellular|Insulin|Conc." unit="µmol/l" persistable="1" formulaId="12699"/>
		<Observer id="12702" entityId="726a1e1d-78a1-4dfe-8339-63ab3bb7a730" name="Conc." path="Macallan_2003|Organism|Muscle|Intracellular|IIR|Conc." unit="µmol/l" persistable="1" formulaId="12703"/>
		<Observer id="12710" entityId="65deea40-3703-49de-925f-480e629b945c" name="Conc." path="Macallan_2003|Organism|Muscle|Intracellular|Glucagon|Conc." unit="µmol/l" persistable="1" formulaId="12711"/>
		<Observer id="12715" entityId="186e6a85-df53-4bc2-9a89-97c86f2a0269" name="Conc." path="Macallan_2003|Organism|Muscle|Intracellular|IsCytosol|Conc." unit="µmol/l" persistable="1" formulaId="12716"/>
		<Observer id="12720" entityId="9f3f0e14-d954-40eb-8266-15488bd58be5" name="Conc." path="Macallan_2003|Organism|Muscle|Intracellular|IR-en|Conc." unit="µmol/l" persistable="1" formulaId="12721"/>
		<Observer id="12724" entityId="23dbfa53-24cf-424f-b897-2820e9c93502" name="Conc." path="Macallan_2003|Organism|Muscle|Intracellular|IIR-p-en|Conc." unit="µmol/l" persistable="1" formulaId="12725"/>
		<Observer id="12728" entityId="71605020-d5cc-4e13-ad0e-738744156584" name="Conc." path="Macallan_2003|Organism|Muscle|Intracellular|PTP|Conc." unit="µmol/l" persistable="1" formulaId="12729"/>
		<Observer id="12733" entityId="25e946b4-390f-4f40-80a2-2fcd080c6177" name="Conc." path="Macallan_2003|Organism|Muscle|Intracellular|IDE|Conc." unit="µmol/l" persistable="1" formulaId="12734"/>
		<Observer id="12738" entityId="da5dda86-a608-4dad-b38e-46150e0887de" name="Conc." path="Macallan_2003|Organism|Muscle|Intracellular|End-IIR-en|Conc." unit="µmol/l" persistable="1" formulaId="12739"/>
		<Observer id="12742" entityId="6e6c9670-7546-47fd-b4e3-42bb977fb62d" name="Conc." path="Macallan_2003|Organism|Muscle|Intracellular|IIR-en|Conc." unit="µmol/l" persistable="1" formulaId="12743"/>
		<Observer id="12748" entityId="91b42a31-2030-4da1-a91b-dcf241228242" name="Conc." path="Macallan_2003|Organism|Muscle|Intracellular|D2Glucose|Conc." unit="µmol/l" persistable="1" formulaId="12749"/>
		<Observer id="12750" entityId="7efc8aef-8977-4cc6-87d8-ed883b848fbc" name="Enrichment" path="Macallan_2003|Organism|Muscle|Intracellular|D2Glucose|Enrichment" persistable="1" formulaId="12751"/>
		<Observer id="12752" entityId="01470eb7-b97b-4380-a6bf-f43917a88b30" name="Total_Glucose" path="Macallan_2003|Organism|Muscle|Intracellular|D2Glucose|Total_Glucose" unit="µmol/l" persistable="1" formulaId="12753"/>
		<Observer id="12757" entityId="4ff5f17b-e4ea-4722-9efc-221e492ad5a5" name="Conc." path="Macallan_2003|Organism|Muscle|Intracellular|Glucose-Hexokinase Metabolite_Ex|Conc." unit="µmol/l" persistable="1" formulaId="12758"/>
		<Observer id="12803" entityId="bcab957c-ed32-425a-ac57-63f5c34b74b1" name="Conc." path="Macallan_2003|Organism|Muscle|Endosome|Glucose|Conc." unit="µmol/l" persistable="1" formulaId="12804"/>
		<Observer id="12805" entityId="14bbed6e-cd5d-4765-9d23-ec2ac44ce1a5" name="Enrichment" path="Macallan_2003|Organism|Muscle|Endosome|Glucose|Enrichment" persistable="1" formulaId="12807"/>
		<Observer id="12808" entityId="0d254076-26dd-4159-9016-32bd06350317" name="Total_Glucose" path="Macallan_2003|Organism|Muscle|Endosome|Glucose|Total_Glucose" unit="µmol/l" persistable="1" formulaId="12809"/>
		<Observer id="12814" entityId="c5b3d844-dfb1-4018-8c56-62ea235a9c3b" name="Conc." path="Macallan_2003|Organism|Muscle|Endosome|Insulin|Conc." unit="µmol/l" persistable="1" formulaId="12815"/>
		<Observer id="12820" entityId="e62521cd-f9de-4689-a36f-923949936097" name="Conc." path="Macallan_2003|Organism|Muscle|Endosome|Glucagon|Conc." unit="µmol/l" persistable="1" formulaId="12821"/>
		<Observer id="12824" entityId="33406203-7fa2-4c41-b21c-88fe79d72128" name="Conc." path="Macallan_2003|Organism|Muscle|Endosome|End-IIR|Conc." unit="µmol/l" persistable="1" formulaId="12825"/>
		<Observer id="12828" entityId="1b136b88-4278-4f8c-81c4-c58400e309ed" name="Conc." path="Macallan_2003|Organism|Muscle|Endosome|End-IIR-p|Conc." unit="µmol/l" persistable="1" formulaId="12829"/>
		<Observer id="12833" entityId="517b5299-f018-4125-8a7d-0c1576e7e663" name="Conc." path="Macallan_2003|Organism|Muscle|Endosome|End-IR-en|Conc." unit="µmol/l" persistable="1" formulaId="12834"/>
		<Observer id="12837" entityId="f51637da-d1ed-4fac-ac4c-955b034da1bc" name="Conc." path="Macallan_2003|Organism|Muscle|Endosome|End-IIR-p-en|Conc." unit="µmol/l" persistable="1" formulaId="12838"/>
		<Observer id="12841" entityId="edcb3dfe-b4e0-42e7-8e1b-fcb9cac5d566" name="Conc." path="Macallan_2003|Organism|Muscle|Endosome|PTP|Conc." unit="µmol/l" persistable="1" formulaId="12842"/>
		<Observer id="12849" entityId="a0c0f399-7d5c-41c7-b6a3-d432dc79c2c5" name="Conc." path="Macallan_2003|Organism|Muscle|Endosome|End-IR|Conc." unit="µmol/l" persistable="1" formulaId="12850"/>
		<Observer id="12854" entityId="fea1b596-fc30-4ccc-bf90-4a8da72b13da" name="Conc." path="Macallan_2003|Organism|Muscle|Endosome|End-IIR-en|Conc." unit="µmol/l" persistable="1" formulaId="12855"/>
		<Observer id="12859" entityId="75dad7ff-0379-46a6-9c75-943a9849aa86" name="Conc." path="Macallan_2003|Organism|Muscle|Endosome|D2Glucose|Conc." unit="µmol/l" persistable="1" formulaId="12860"/>
		<Observer id="12861" entityId="cf0bf104-0a56-4ddb-950a-c3df52cf2664" name="Enrichment" path="Macallan_2003|Organism|Muscle|Endosome|D2Glucose|Enrichment" persistable="1" formulaId="12862"/>
		<Observer id="12863" entityId="94a4c526-a96e-4e5b-9996-1af2f5d01613" name="Total_Glucose" path="Macallan_2003|Organism|Muscle|Endosome|D2Glucose|Total_Glucose" unit="µmol/l" persistable="1" formulaId="12864"/>
		<Observer id="12887" entityId="0d9dc459-eb6b-4243-8a1c-e745c2fcbef9" name="Conc." path="Macallan_2003|Organism|Muscle|EndosomalClearance|Glucose|Conc." unit="µmol/l" persistable="1" formulaId="12888"/>
		<Observer id="12889" entityId="d7b2cca2-e4e6-481f-8f89-876453d6af0b" name="Enrichment" path="Macallan_2003|Organism|Muscle|EndosomalClearance|Glucose|Enrichment" persistable="1" formulaId="12891"/>
		<Observer id="12892" entityId="204b19e8-b461-4448-a172-3f28a72885af" name="Total_Glucose" path="Macallan_2003|Organism|Muscle|EndosomalClearance|Glucose|Total_Glucose" unit="µmol/l" persistable="1" formulaId="12893"/>
		<Observer id="12897" entityId="f1e16e64-be72-4480-9f33-7eda9967ae1d" name="Conc." path="Macallan_2003|Organism|Muscle|EndosomalClearance|Insulin|Conc." unit="µmol/l" persistable="1" formulaId="12898"/>
		<Observer id="12902" entityId="9a9d417c-beb3-4eea-84d7-b3947c01cdf4" name="Conc." path="Macallan_2003|Organism|Muscle|EndosomalClearance|Glucagon|Conc." unit="µmol/l" persistable="1" formulaId="12903"/>
		<Observer id="12907" entityId="f88afcfd-2617-41e9-9e90-e4412e13af2c" name="Conc." path="Macallan_2003|Organism|Muscle|EndosomalClearance|End-IIR-en|Conc." unit="µmol/l" persistable="1" formulaId="12908"/>
		<Observer id="12911" entityId="c8573c4a-eaf1-4aee-9716-4ec22963e81f" name="Conc." path="Macallan_2003|Organism|Muscle|EndosomalClearance|D2Glucose|Conc." unit="µmol/l" persistable="1" formulaId="12912"/>
		<Observer id="12913" entityId="f3749cb7-7ac4-4d6c-bf3e-eec39dfc5c55" name="Enrichment" path="Macallan_2003|Organism|Muscle|EndosomalClearance|D2Glucose|Enrichment" persistable="1" formulaId="12914"/>
		<Observer id="12915" entityId="457d65db-24f1-425c-8941-86080b3435b4" name="Total_Glucose" path="Macallan_2003|Organism|Muscle|EndosomalClearance|D2Glucose|Total_Glucose" unit="µmol/l" persistable="1" formulaId="12916"/>
		<Observer id="12917" entityId="8eb5e57e-b7f7-48c2-bb51-2ce8c3a30227" name="Obs_IR_p effect" path="Macallan_2003|Organism|Muscle|IIR-p|Obs_IR_p effect" persistable="1" formulaId="12918"/>
		<Observer id="12919" entityId="c0d22f02-a174-4afe-bfe3-7fcc6ec4d7e0" name="Obs_IR_total" path="Macallan_2003|Organism|Muscle|IIR-p|Obs_IR_total" unit="µmol/l" persistable="1" formulaId="12920"/>
		<Observer id="12921" entityId="aeb4dff5-d762-4c30-8967-1e4227425700" name="Obs_Metabolization" path="Macallan_2003|Organism|Muscle|Glucose|Obs_Metabolization" unit="µmol/min" persistable="1" formulaId="12922"/>
		<Observer id="12923" entityId="b0ee9e56-19e4-4333-ba25-3a0b4fdd4ac5" name="Obs_I-int/pls-Grad" path="Macallan_2003|Organism|Muscle|Insulin|Obs_I-int/pls-Grad" persistable="1" formulaId="12924"/>
		<Observer id="12987" entityId="bf3df405-3088-4eae-a193-4884b6d6e08f" name="Conc." path="Macallan_2003|Organism|Pancreas|Plasma|Glucose|Conc." unit="µmol/l" persistable="1" formulaId="12988"/>
		<Observer id="12989" entityId="02e2c256-4f02-4754-8762-811577356741" name="Enrichment" path="Macallan_2003|Organism|Pancreas|Plasma|Glucose|Enrichment" persistable="1" formulaId="12991"/>
		<Observer id="12992" entityId="5c99b1ad-3c72-4f90-8374-e3d067ff1239" name="Total_Glucose" path="Macallan_2003|Organism|Pancreas|Plasma|Glucose|Total_Glucose" unit="µmol/l" persistable="1" formulaId="12993"/>
		<Observer id="12999" entityId="132e5ae8-531f-4ceb-8593-1c09cdb1f8d0" name="Conc." path="Macallan_2003|Organism|Pancreas|Plasma|Insulin|Conc." unit="µmol/l" persistable="1" formulaId="13000"/>
		<Observer id="13006" entityId="6c6902c0-c667-4b66-8a85-8419246fa742" name="Conc." path="Macallan_2003|Organism|Pancreas|Plasma|Glucagon|Conc." unit="µmol/l" persistable="1" formulaId="13007"/>
		<Observer id="13011" entityId="be0f86e2-1fc6-4290-858a-b5f7bba3bcb9" name="Conc." path="Macallan_2003|Organism|Pancreas|Plasma|IsPlasma|Conc." unit="µmol/l" persistable="1" formulaId="13012"/>
		<Observer id="13016" entityId="1d31ccaa-fb93-455d-b937-8c848bea029d" name="Conc." path="Macallan_2003|Organism|Pancreas|Plasma|End-IIR-en|Conc." unit="µmol/l" persistable="1" formulaId="13017"/>
		<Observer id="13022" entityId="9696d305-bac6-4bcf-91c5-caa7666b2c7c" name="Conc." path="Macallan_2003|Organism|Pancreas|Plasma|D2Glucose|Conc." unit="µmol/l" persistable="1" formulaId="13023"/>
		<Observer id="13024" entityId="c8950f91-1fec-4867-9e48-1cfc605aea1a" name="Enrichment" path="Macallan_2003|Organism|Pancreas|Plasma|D2Glucose|Enrichment" persistable="1" formulaId="13025"/>
		<Observer id="13026" entityId="3375694b-ba34-4ddf-89d5-7574282b46e2" name="Total_Glucose" path="Macallan_2003|Organism|Pancreas|Plasma|D2Glucose|Total_Glucose" unit="µmol/l" persistable="1" formulaId="13027"/>
		<Observer id="13061" entityId="38939b3b-3b9a-43c5-8c81-40d460882781" name="Conc." path="Macallan_2003|Organism|Pancreas|BloodCells|Glucose|Conc." unit="µmol/l" persistable="1" formulaId="13062"/>
		<Observer id="13063" entityId="75bece21-2088-4993-b5e6-705753cdf5e2" name="Enrichment" path="Macallan_2003|Organism|Pancreas|BloodCells|Glucose|Enrichment" persistable="1" formulaId="13064"/>
		<Observer id="13065" entityId="b49200df-5c64-4d90-853b-625d1a880b36" name="Total_Glucose" path="Macallan_2003|Organism|Pancreas|BloodCells|Glucose|Total_Glucose" unit="µmol/l" persistable="1" formulaId="13066"/>
		<Observer id="13073" entityId="910c2c70-9a67-4874-adde-56ae12893ff5" name="Conc." path="Macallan_2003|Organism|Pancreas|BloodCells|Hexokinase|Conc." unit="µmol/l" persistable="1" formulaId="13074"/>
		<Observer id="13078" entityId="86c04dc9-f7ff-4f59-a371-e4e14300d8c2" name="Conc." path="Macallan_2003|Organism|Pancreas|BloodCells|Glucose-Hexokinase Metabolite|Conc." unit="µmol/l" persistable="1" formulaId="13079"/>
		<Observer id="13085" entityId="75436ed9-3897-4528-947c-a823e82c8384" name="Conc." path="Macallan_2003|Organism|Pancreas|BloodCells|Insulin|Conc." unit="µmol/l" persistable="1" formulaId="13086"/>
		<Observer id="13092" entityId="19baebab-bf53-46dd-bfc2-48fb5f4686f8" name="Conc." path="Macallan_2003|Organism|Pancreas|BloodCells|Glucagon|Conc." unit="µmol/l" persistable="1" formulaId="13093"/>
		<Observer id="13097" entityId="5ecf83d9-938b-41bf-8a51-f289b9c316a7" name="Conc." path="Macallan_2003|Organism|Pancreas|BloodCells|End-IIR-en|Conc." unit="µmol/l" persistable="1" formulaId="13098"/>
		<Observer id="13102" entityId="583f6828-0078-4944-9484-f30e03e09f57" name="Conc." path="Macallan_2003|Organism|Pancreas|BloodCells|D2Glucose|Conc." unit="µmol/l" persistable="1" formulaId="13103"/>
		<Observer id="13104" entityId="f447de65-2765-45c8-b3f5-a189430951f0" name="Enrichment" path="Macallan_2003|Organism|Pancreas|BloodCells|D2Glucose|Enrichment" persistable="1" formulaId="13105"/>
		<Observer id="13106" entityId="c4943edd-3e97-4953-a160-3ccf1e2512f8" name="Total_Glucose" path="Macallan_2003|Organism|Pancreas|BloodCells|D2Glucose|Total_Glucose" unit="µmol/l" persistable="1" formulaId="13107"/>
		<Observer id="13111" entityId="a518dbeb-1ad4-4287-9e55-ee4056d9fa38" name="Conc." path="Macallan_2003|Organism|Pancreas|BloodCells|Glucose-Hexokinase Metabolite_Ex|Conc." unit="µmol/l" persistable="1" formulaId="13112"/>
		<Observer id="13204" entityId="8172cbdb-5970-4dcc-ab38-f1700aa82871" name="Conc." path="Macallan_2003|Organism|Pancreas|Interstitial|Glucose|Conc." unit="µmol/l" persistable="1" formulaId="13205"/>
		<Observer id="13206" entityId="da9b6a35-99dd-4700-8084-14966022be83" name="Enrichment" path="Macallan_2003|Organism|Pancreas|Interstitial|Glucose|Enrichment" persistable="1" formulaId="13207"/>
		<Observer id="13208" entityId="200c655e-0d06-45aa-88a2-44186b7cc220" name="Total_Glucose" path="Macallan_2003|Organism|Pancreas|Interstitial|Glucose|Total_Glucose" unit="µmol/l" persistable="1" formulaId="13209"/>
		<Observer id="13215" entityId="1d4773a0-cef7-4da9-b761-f038792ac232" name="Conc." path="Macallan_2003|Organism|Pancreas|Interstitial|Insulin|Conc." unit="µmol/l" persistable="1" formulaId="13216"/>
		<Observer id="13217" entityId="47999249-f484-485b-afec-24545207672e" name="Obs_InsulinSecretion" path="Macallan_2003|Organism|Pancreas|Interstitial|Insulin|Obs_InsulinSecretion" unit="µmol/min" persistable="1" formulaId="13218"/>
		<Observer id="13225" entityId="bed9044b-a470-453f-8fd2-45f8145aa817" name="Conc." path="Macallan_2003|Organism|Pancreas|Interstitial|Glucagon|Conc." unit="µmol/l" persistable="1" formulaId="13226"/>
		<Observer id="13230" entityId="5c26b0ef-5e6a-43cb-b629-6a5376fbf383" name="Conc." path="Macallan_2003|Organism|Pancreas|Interstitial|IsMembrane|Conc." unit="µmol/l" persistable="1" formulaId="13231"/>
		<Observer id="13236" entityId="d5525fe7-177a-4eb5-b538-c815104e2d59" name="Conc." path="Macallan_2003|Organism|Pancreas|Interstitial|IS-Inhibitor|Conc." unit="µmol/l" persistable="1" formulaId="13237"/>
		<Observer id="13241" entityId="b662f5c8-1def-41e5-a053-1d604ab761c5" name="Conc." path="Macallan_2003|Organism|Pancreas|Interstitial|IS-Provision|Conc." unit="µmol/l" persistable="1" formulaId="13242"/>
		<Observer id="13246" entityId="54a59964-7b30-4d87-9dce-4af34259b0fc" name="Conc." path="Macallan_2003|Organism|Pancreas|Interstitial|IS-labile-I|Conc." unit="µmol/l" persistable="1" formulaId="13247"/>
		<Observer id="13250" entityId="654d0850-d410-4559-8aee-e319cbcc304d" name="Conc." path="Macallan_2003|Organism|Pancreas|Interstitial|GLP-1|Conc." unit="µmol/l" persistable="1" formulaId="13251"/>
		<Observer id="13254" entityId="b854e05d-e87d-4115-966b-2ef156d26e88" name="Conc." path="Macallan_2003|Organism|Pancreas|Interstitial|BloodFlowFactor|Conc." unit="µmol/l" persistable="1" formulaId="13255"/>
		<Observer id="13259" entityId="fbc69a56-70e3-4989-8c12-653afd7677e0" name="Conc." path="Macallan_2003|Organism|Pancreas|Interstitial|End-IIR-en|Conc." unit="µmol/l" persistable="1" formulaId="13260"/>
		<Observer id="13266" entityId="1be40a33-7c13-468e-8a88-5945a8d2a6d2" name="Conc." path="Macallan_2003|Organism|Pancreas|Interstitial|D2Glucose|Conc." unit="µmol/l" persistable="1" formulaId="13267"/>
		<Observer id="13268" entityId="4acf6353-732e-4511-b18a-ed191e0a4090" name="Enrichment" path="Macallan_2003|Organism|Pancreas|Interstitial|D2Glucose|Enrichment" persistable="1" formulaId="13269"/>
		<Observer id="13270" entityId="5c5641a3-d677-4745-bf43-d4b274bbd23c" name="Total_Glucose" path="Macallan_2003|Organism|Pancreas|Interstitial|D2Glucose|Total_Glucose" unit="µmol/l" persistable="1" formulaId="13271"/>
		<Observer id="13299" entityId="1f1d76ec-85b8-4f06-84c5-4435e4e1983e" name="Conc." path="Macallan_2003|Organism|Pancreas|Intracellular|Glucose|Conc." unit="µmol/l" persistable="1" formulaId="13300"/>
		<Observer id="13301" entityId="68793469-af8e-4c08-9bfa-ed9b0d5ea2b8" name="Enrichment" path="Macallan_2003|Organism|Pancreas|Intracellular|Glucose|Enrichment" persistable="1" formulaId="13302"/>
		<Observer id="13303" entityId="6982f7ab-d83a-4f65-8fde-5b813380b8f2" name="Total_Glucose" path="Macallan_2003|Organism|Pancreas|Intracellular|Glucose|Total_Glucose" unit="µmol/l" persistable="1" formulaId="13304"/>
		<Observer id="13311" entityId="86edacb4-d3ba-40d3-a2dd-ef7df3421222" name="Conc." path="Macallan_2003|Organism|Pancreas|Intracellular|Hexokinase|Conc." unit="µmol/l" persistable="1" formulaId="13312"/>
		<Observer id="13316" entityId="edf1b9fb-8a22-40a1-afed-d15fa801e31c" name="Conc." path="Macallan_2003|Organism|Pancreas|Intracellular|Glucose-Hexokinase Metabolite|Conc." unit="µmol/l" persistable="1" formulaId="13317"/>
		<Observer id="13324" entityId="a17f526b-88a1-4e9d-9098-7534abb27bc1" name="Conc." path="Macallan_2003|Organism|Pancreas|Intracellular|Insulin|Conc." unit="µmol/l" persistable="1" formulaId="13325"/>
		<Observer id="13332" entityId="162ac43f-a35a-4ed9-913a-91c1fd71f06a" name="Conc." path="Macallan_2003|Organism|Pancreas|Intracellular|Glucagon|Conc." unit="µmol/l" persistable="1" formulaId="13333"/>
		<Observer id="13337" entityId="23317d5c-91c5-4668-b0d3-06e2d4cba13e" name="Conc." path="Macallan_2003|Organism|Pancreas|Intracellular|IsCytosol|Conc." unit="µmol/l" persistable="1" formulaId="13338"/>
		<Observer id="13342" entityId="99c33f6c-964d-4bb6-bf09-1491f18c82c5" name="Conc." path="Macallan_2003|Organism|Pancreas|Intracellular|PTP|Conc." unit="µmol/l" persistable="1" formulaId="13343"/>
		<Observer id="13347" entityId="3fb0e973-9a46-46f3-aa63-a5b42e3287b9" name="Conc." path="Macallan_2003|Organism|Pancreas|Intracellular|End-IIR-en|Conc." unit="µmol/l" persistable="1" formulaId="13348"/>
		<Observer id="13353" entityId="78140762-433c-4a3e-8c47-dcb6d3e0e542" name="Conc." path="Macallan_2003|Organism|Pancreas|Intracellular|D2Glucose|Conc." unit="µmol/l" persistable="1" formulaId="13354"/>
		<Observer id="13355" entityId="361b98b6-87dd-47eb-bd34-7b9928a1beec" name="Enrichment" path="Macallan_2003|Organism|Pancreas|Intracellular|D2Glucose|Enrichment" persistable="1" formulaId="13356"/>
		<Observer id="13357" entityId="ff915c69-fd19-4d1d-a080-4812eb839241" name="Total_Glucose" path="Macallan_2003|Organism|Pancreas|Intracellular|D2Glucose|Total_Glucose" unit="µmol/l" persistable="1" formulaId="13358"/>
		<Observer id="13362" entityId="99b83460-dc53-46bb-a174-66cdecb84ca0" name="Conc." path="Macallan_2003|Organism|Pancreas|Intracellular|Glucose-Hexokinase Metabolite_Ex|Conc." unit="µmol/l" persistable="1" formulaId="13363"/>
		<Observer id="13380" entityId="5f30d08e-533c-41e8-bf2f-46d06f175cae" name="Conc." path="Macallan_2003|Organism|Pancreas|Endosome|Glucose|Conc." unit="µmol/l" persistable="1" formulaId="13381"/>
		<Observer id="13382" entityId="8796e9e9-49ce-43ce-b6c3-3ee4b1c24d0f" name="Enrichment" path="Macallan_2003|Organism|Pancreas|Endosome|Glucose|Enrichment" persistable="1" formulaId="13384"/>
		<Observer id="13385" entityId="96fab757-9d78-408e-9e19-842a32b6bf2d" name="Total_Glucose" path="Macallan_2003|Organism|Pancreas|Endosome|Glucose|Total_Glucose" unit="µmol/l" persistable="1" formulaId="13386"/>
		<Observer id="13391" entityId="56fe099b-ba14-44a4-b51a-6e3a86caa686" name="Conc." path="Macallan_2003|Organism|Pancreas|Endosome|Insulin|Conc." unit="µmol/l" persistable="1" formulaId="13392"/>
		<Observer id="13397" entityId="73147a70-262d-4a39-907d-2be864c0b6e1" name="Conc." path="Macallan_2003|Organism|Pancreas|Endosome|Glucagon|Conc." unit="µmol/l" persistable="1" formulaId="13398"/>
		<Observer id="13401" entityId="abb43080-9c4e-41cf-8e36-0e2d6a1eeee8" name="Conc." path="Macallan_2003|Organism|Pancreas|Endosome|End-IIR|Conc." unit="µmol/l" persistable="1" formulaId="13402"/>
		<Observer id="13405" entityId="b48b6139-db67-43d3-8491-132c38e4852f" name="Conc." path="Macallan_2003|Organism|Pancreas|Endosome|End-IIR-p|Conc." unit="µmol/l" persistable="1" formulaId="13406"/>
		<Observer id="13410" entityId="6237f67e-8f73-416b-a6e9-d9a648d5752b" name="Conc." path="Macallan_2003|Organism|Pancreas|Endosome|End-IR-en|Conc." unit="µmol/l" persistable="1" formulaId="13411"/>
		<Observer id="13414" entityId="9824fbc3-46f4-4f6e-9d9b-d3668e71353c" name="Conc." path="Macallan_2003|Organism|Pancreas|Endosome|End-IIR-p-en|Conc." unit="µmol/l" persistable="1" formulaId="13415"/>
		<Observer id="13418" entityId="2fcd5c97-ad38-468b-a56c-5114705d826f" name="Conc." path="Macallan_2003|Organism|Pancreas|Endosome|PTP|Conc." unit="µmol/l" persistable="1" formulaId="13419"/>
		<Observer id="13426" entityId="377d7c0e-4d18-467f-a51f-260bd174ab1b" name="Conc." path="Macallan_2003|Organism|Pancreas|Endosome|End-IR|Conc." unit="µmol/l" persistable="1" formulaId="13427"/>
		<Observer id="13431" entityId="64803099-4767-457f-8338-4633184b2aab" name="Conc." path="Macallan_2003|Organism|Pancreas|Endosome|End-IIR-en|Conc." unit="µmol/l" persistable="1" formulaId="13432"/>
		<Observer id="13436" entityId="288b3ed6-0876-46ba-9617-9f048f9bdefd" name="Conc." path="Macallan_2003|Organism|Pancreas|Endosome|D2Glucose|Conc." unit="µmol/l" persistable="1" formulaId="13437"/>
		<Observer id="13438" entityId="adf6b768-feb9-4ec1-9ae6-7b5af446cb17" name="Enrichment" path="Macallan_2003|Organism|Pancreas|Endosome|D2Glucose|Enrichment" persistable="1" formulaId="13439"/>
		<Observer id="13440" entityId="5e8b7045-e5e4-44de-a9e4-1284b3277762" name="Total_Glucose" path="Macallan_2003|Organism|Pancreas|Endosome|D2Glucose|Total_Glucose" unit="µmol/l" persistable="1" formulaId="13441"/>
		<Observer id="13464" entityId="3d154644-eb9c-4d67-8d22-95dcfbf448b9" name="Conc." path="Macallan_2003|Organism|Pancreas|EndosomalClearance|Glucose|Conc." unit="µmol/l" persistable="1" formulaId="13465"/>
		<Observer id="13466" entityId="d4ff4848-2e5a-4841-beba-6df6ea5beab5" name="Enrichment" path="Macallan_2003|Organism|Pancreas|EndosomalClearance|Glucose|Enrichment" persistable="1" formulaId="13468"/>
		<Observer id="13469" entityId="541c92b9-8da4-4815-a345-3110006c1cd2" name="Total_Glucose" path="Macallan_2003|Organism|Pancreas|EndosomalClearance|Glucose|Total_Glucose" unit="µmol/l" persistable="1" formulaId="13470"/>
		<Observer id="13474" entityId="eedcaeb4-e984-4ba9-b329-a1e42678bcef" name="Conc." path="Macallan_2003|Organism|Pancreas|EndosomalClearance|Insulin|Conc." unit="µmol/l" persistable="1" formulaId="13475"/>
		<Observer id="13479" entityId="24809ac9-226d-40e1-a074-d90179638c8c" name="Conc." path="Macallan_2003|Organism|Pancreas|EndosomalClearance|Glucagon|Conc." unit="µmol/l" persistable="1" formulaId="13480"/>
		<Observer id="13484" entityId="d38b70fa-d609-4e75-9554-b75a63805fa9" name="Conc." path="Macallan_2003|Organism|Pancreas|EndosomalClearance|End-IIR-en|Conc." unit="µmol/l" persistable="1" formulaId="13485"/>
		<Observer id="13488" entityId="8cd584c7-353c-4f8c-a088-54e9c3df1c4b" name="Conc." path="Macallan_2003|Organism|Pancreas|EndosomalClearance|D2Glucose|Conc." unit="µmol/l" persistable="1" formulaId="13489"/>
		<Observer id="13490" entityId="b10cb733-51a9-4cea-ac06-23ba431c0840" name="Enrichment" path="Macallan_2003|Organism|Pancreas|EndosomalClearance|D2Glucose|Enrichment" persistable="1" formulaId="13491"/>
		<Observer id="13492" entityId="c2f58c62-8088-438c-a6b6-01a1cf6df999" name="Total_Glucose" path="Macallan_2003|Organism|Pancreas|EndosomalClearance|D2Glucose|Total_Glucose" unit="µmol/l" persistable="1" formulaId="13493"/>
		<Observer id="13494" entityId="b6a686e0-64a2-4914-9f7f-6403e1cf862d" name="Obs_Metabolization" path="Macallan_2003|Organism|Pancreas|Glucose|Obs_Metabolization" unit="µmol/min" persistable="1" formulaId="13495"/>
		<Observer id="13496" entityId="1175442e-25d3-411a-8dba-6f5f46a118c2" name="Obs_I-int/pls-Grad" path="Macallan_2003|Organism|Pancreas|Insulin|Obs_I-int/pls-Grad" persistable="1" formulaId="13497"/>
		<Observer id="13516" entityId="93e12e68-0f94-4d43-a67d-ed95c5392d53" name="Conc." path="Macallan_2003|Organism|PortalVein|Plasma|Glucose|Conc." unit="µmol/l" persistable="1" formulaId="13517"/>
		<Observer id="13518" entityId="e179634d-7b96-41c7-b053-bb97afc4e120" name="Obs_r_GA" path="Macallan_2003|Organism|PortalVein|Plasma|Glucose|Obs_r_GA" unit="µmol/min" persistable="1" formulaId="13519"/>
		<Observer id="13520" entityId="1b92d464-0fb2-4731-bf88-309102802bfa" name="Enrichment" path="Macallan_2003|Organism|PortalVein|Plasma|Glucose|Enrichment" persistable="1" formulaId="13522"/>
		<Observer id="13523" entityId="3887808e-c51d-45a9-aa6a-54107e22e949" name="Total_Glucose" path="Macallan_2003|Organism|PortalVein|Plasma|Glucose|Total_Glucose" unit="µmol/l" persistable="1" formulaId="13524"/>
		<Observer id="13530" entityId="10afc803-4a33-481c-aca7-a35cdd7006fe" name="Conc." path="Macallan_2003|Organism|PortalVein|Plasma|Insulin|Conc." unit="µmol/l" persistable="1" formulaId="13531"/>
		<Observer id="13537" entityId="8cfebfa0-c24d-47ac-bab2-20d479f1a6f3" name="Conc." path="Macallan_2003|Organism|PortalVein|Plasma|Glucagon|Conc." unit="µmol/l" persistable="1" formulaId="13538"/>
		<Observer id="13542" entityId="13c467b4-3439-4309-98d8-6f87b093a879" name="Conc." path="Macallan_2003|Organism|PortalVein|Plasma|End-IIR-en|Conc." unit="µmol/l" persistable="1" formulaId="13543"/>
		<Observer id="13548" entityId="f971032b-8eb0-4927-afe8-2211e0ac60f1" name="Conc." path="Macallan_2003|Organism|PortalVein|Plasma|D2Glucose|Conc." unit="µmol/l" persistable="1" formulaId="13549"/>
		<Observer id="13550" entityId="7a21d2d2-fa6e-455b-89c1-d22f4275dbb0" name="Enrichment" path="Macallan_2003|Organism|PortalVein|Plasma|D2Glucose|Enrichment" persistable="1" formulaId="13551"/>
		<Observer id="13552" entityId="b726d86d-eefa-4344-92e5-092768eadb65" name="Total_Glucose" path="Macallan_2003|Organism|PortalVein|Plasma|D2Glucose|Total_Glucose" unit="µmol/l" persistable="1" formulaId="13553"/>
		<Observer id="13572" entityId="555482c8-7a80-4757-b0ca-a9b5640467a0" name="Conc." path="Macallan_2003|Organism|PortalVein|BloodCells|Glucose|Conc." unit="µmol/l" persistable="1" formulaId="13573"/>
		<Observer id="13574" entityId="11a031bc-f520-425f-bd6f-5bf583dd30ac" name="Enrichment" path="Macallan_2003|Organism|PortalVein|BloodCells|Glucose|Enrichment" persistable="1" formulaId="13575"/>
		<Observer id="13576" entityId="02f8c0b6-d865-46f2-a6c4-0ba62b6cc9eb" name="Total_Glucose" path="Macallan_2003|Organism|PortalVein|BloodCells|Glucose|Total_Glucose" unit="µmol/l" persistable="1" formulaId="13577"/>
		<Observer id="13584" entityId="543e70f6-b03b-4f61-9a16-29e553f31d27" name="Conc." path="Macallan_2003|Organism|PortalVein|BloodCells|Hexokinase|Conc." unit="µmol/l" persistable="1" formulaId="13585"/>
		<Observer id="13589" entityId="babda6ff-a3da-4f4d-8af8-93e54d84e523" name="Conc." path="Macallan_2003|Organism|PortalVein|BloodCells|Glucose-Hexokinase Metabolite|Conc." unit="µmol/l" persistable="1" formulaId="13590"/>
		<Observer id="13596" entityId="0fa6149a-b844-4de5-8e19-d78fab08f79a" name="Conc." path="Macallan_2003|Organism|PortalVein|BloodCells|Insulin|Conc." unit="µmol/l" persistable="1" formulaId="13597"/>
		<Observer id="13603" entityId="bd794755-13aa-4146-9d4a-e64679346dc2" name="Conc." path="Macallan_2003|Organism|PortalVein|BloodCells|Glucagon|Conc." unit="µmol/l" persistable="1" formulaId="13604"/>
		<Observer id="13608" entityId="9b4f563a-88e7-43fe-972f-dc719084a544" name="Conc." path="Macallan_2003|Organism|PortalVein|BloodCells|End-IIR-en|Conc." unit="µmol/l" persistable="1" formulaId="13609"/>
		<Observer id="13613" entityId="fc39f458-ced7-44bc-9c3d-b3af652ca7a5" name="Conc." path="Macallan_2003|Organism|PortalVein|BloodCells|D2Glucose|Conc." unit="µmol/l" persistable="1" formulaId="13614"/>
		<Observer id="13615" entityId="018cc954-528c-4f1e-a093-8e759ee69b1a" name="Enrichment" path="Macallan_2003|Organism|PortalVein|BloodCells|D2Glucose|Enrichment" persistable="1" formulaId="13616"/>
		<Observer id="13617" entityId="42faef92-95d4-4706-a707-a4f14df652ad" name="Total_Glucose" path="Macallan_2003|Organism|PortalVein|BloodCells|D2Glucose|Total_Glucose" unit="µmol/l" persistable="1" formulaId="13618"/>
		<Observer id="13622" entityId="344b9042-e9c7-402e-bed9-bacfb85e51b7" name="Conc." path="Macallan_2003|Organism|PortalVein|BloodCells|Glucose-Hexokinase Metabolite_Ex|Conc." unit="µmol/l" persistable="1" formulaId="13623"/>
		<Observer id="13690" entityId="3ccc349a-1886-44cd-84cb-77dd302aab9b" name="Conc." path="Macallan_2003|Organism|Skin|Plasma|Glucose|Conc." unit="µmol/l" persistable="1" formulaId="13691"/>
		<Observer id="13692" entityId="6f636761-972f-433d-af63-50997578eb44" name="Enrichment" path="Macallan_2003|Organism|Skin|Plasma|Glucose|Enrichment" persistable="1" formulaId="13693"/>
		<Observer id="13694" entityId="19df93ec-21a7-42da-a32d-2b9e79963c6b" name="Total_Glucose" path="Macallan_2003|Organism|Skin|Plasma|Glucose|Total_Glucose" unit="µmol/l" persistable="1" formulaId="13695"/>
		<Observer id="13700" entityId="dcf10035-5772-4b39-aca6-fba8fcfd8b86" name="Conc." path="Macallan_2003|Organism|Skin|Plasma|Insulin|Conc." unit="µmol/l" persistable="1" formulaId="13701"/>
		<Observer id="13706" entityId="f90407b7-2aa1-4cd8-95c4-4c9f4ad5291f" name="Conc." path="Macallan_2003|Organism|Skin|Plasma|Glucagon|Conc." unit="µmol/l" persistable="1" formulaId="13707"/>
		<Observer id="13711" entityId="ec6e8820-85df-4608-ba7a-ae10451394ce" name="Conc." path="Macallan_2003|Organism|Skin|Plasma|IsPlasma|Conc." unit="µmol/l" persistable="1" formulaId="13712"/>
		<Observer id="13715" entityId="ff98585d-a64b-4507-a679-574eb10c3aa3" name="Conc." path="Macallan_2003|Organism|Skin|Plasma|End-IIR-en|Conc." unit="µmol/l" persistable="1" formulaId="13716"/>
		<Observer id="13721" entityId="147294f7-ceab-4379-9e1a-dc535368a8c2" name="Conc." path="Macallan_2003|Organism|Skin|Plasma|D2Glucose|Conc." unit="µmol/l" persistable="1" formulaId="13722"/>
		<Observer id="13723" entityId="27ba1d8a-031e-4c10-9e05-04e43b21995e" name="Enrichment" path="Macallan_2003|Organism|Skin|Plasma|D2Glucose|Enrichment" persistable="1" formulaId="13724"/>
		<Observer id="13725" entityId="986f52e6-af85-4ae3-920b-a28a568c9e16" name="Total_Glucose" path="Macallan_2003|Organism|Skin|Plasma|D2Glucose|Total_Glucose" unit="µmol/l" persistable="1" formulaId="13726"/>
		<Observer id="13760" entityId="7a0c4eb6-777d-43e2-a43b-9ae06254252c" name="Conc." path="Macallan_2003|Organism|Skin|BloodCells|Glucose|Conc." unit="µmol/l" persistable="1" formulaId="13761"/>
		<Observer id="13762" entityId="d66c95a9-e621-44f6-b896-13b7a7a20be7" name="Enrichment" path="Macallan_2003|Organism|Skin|BloodCells|Glucose|Enrichment" persistable="1" formulaId="13763"/>
		<Observer id="13764" entityId="d1a97f0b-cb19-4276-bb23-d38dbcf677af" name="Total_Glucose" path="Macallan_2003|Organism|Skin|BloodCells|Glucose|Total_Glucose" unit="µmol/l" persistable="1" formulaId="13765"/>
		<Observer id="13772" entityId="6ba78ef1-1dd4-409c-ab56-30e1d765c8fa" name="Conc." path="Macallan_2003|Organism|Skin|BloodCells|Hexokinase|Conc." unit="µmol/l" persistable="1" formulaId="13773"/>
		<Observer id="13777" entityId="1cc36d84-9dd6-4b90-a0b3-de1993b9cfb3" name="Conc." path="Macallan_2003|Organism|Skin|BloodCells|Glucose-Hexokinase Metabolite|Conc." unit="µmol/l" persistable="1" formulaId="13778"/>
		<Observer id="13784" entityId="083c6473-f64a-4772-ba5b-7133d36ec0f2" name="Conc." path="Macallan_2003|Organism|Skin|BloodCells|Insulin|Conc." unit="µmol/l" persistable="1" formulaId="13785"/>
		<Observer id="13791" entityId="87bc83a1-ab79-477b-9f9b-7fd8938df1c9" name="Conc." path="Macallan_2003|Organism|Skin|BloodCells|Glucagon|Conc." unit="µmol/l" persistable="1" formulaId="13792"/>
		<Observer id="13796" entityId="df182749-4dd5-4f8d-a636-9f0c1affb1c4" name="Conc." path="Macallan_2003|Organism|Skin|BloodCells|End-IIR-en|Conc." unit="µmol/l" persistable="1" formulaId="13797"/>
		<Observer id="13801" entityId="2d4ee3ea-3f70-4733-8f4d-5f0988ac09d5" name="Conc." path="Macallan_2003|Organism|Skin|BloodCells|D2Glucose|Conc." unit="µmol/l" persistable="1" formulaId="13802"/>
		<Observer id="13803" entityId="b92b51da-62bd-4a46-b10d-3b7061009cd2" name="Enrichment" path="Macallan_2003|Organism|Skin|BloodCells|D2Glucose|Enrichment" persistable="1" formulaId="13804"/>
		<Observer id="13805" entityId="a088fa3c-4a1d-422f-89fa-e923d6eb23ea" name="Total_Glucose" path="Macallan_2003|Organism|Skin|BloodCells|D2Glucose|Total_Glucose" unit="µmol/l" persistable="1" formulaId="13806"/>
		<Observer id="13810" entityId="8b99d2db-b3fe-4590-84a8-1528a7fc28c5" name="Conc." path="Macallan_2003|Organism|Skin|BloodCells|Glucose-Hexokinase Metabolite_Ex|Conc." unit="µmol/l" persistable="1" formulaId="13811"/>
		<Observer id="13829" entityId="cafaa9d8-65b4-4305-9987-635da840d939" name="Conc." path="Macallan_2003|Organism|Skin|Interstitial|Glucose|Conc." unit="µmol/l" persistable="1" formulaId="13830"/>
		<Observer id="13831" entityId="3a5910f6-a790-464c-aeb7-7ded2385ab4a" name="Enrichment" path="Macallan_2003|Organism|Skin|Interstitial|Glucose|Enrichment" persistable="1" formulaId="13833"/>
		<Observer id="13834" entityId="34f1cae7-7012-4b81-8d33-54c1bddf104b" name="Total_Glucose" path="Macallan_2003|Organism|Skin|Interstitial|Glucose|Total_Glucose" unit="µmol/l" persistable="1" formulaId="13835"/>
		<Observer id="13842" entityId="0444b15b-68cd-482d-ab88-c66de5928e94" name="Conc." path="Macallan_2003|Organism|Skin|Interstitial|Insulin|Conc." unit="µmol/l" persistable="1" formulaId="13843"/>
		<Observer id="13850" entityId="3e8411fe-dada-45fd-8ade-9ce3d12a6c80" name="Conc." path="Macallan_2003|Organism|Skin|Interstitial|Glucagon|Conc." unit="µmol/l" persistable="1" formulaId="13851"/>
		<Observer id="13855" entityId="f174f905-ea53-4c85-bb96-d0bb6f5d35dd" name="Conc." path="Macallan_2003|Organism|Skin|Interstitial|IsMembrane|Conc." unit="µmol/l" persistable="1" formulaId="13856"/>
		<Observer id="13860" entityId="c1a76722-c53e-48a2-9609-986b4803ce7c" name="Conc." path="Macallan_2003|Organism|Skin|Interstitial|End-IIR-en|Conc." unit="µmol/l" persistable="1" formulaId="13861"/>
		<Observer id="13867" entityId="8c0b1ef4-af4d-45a8-8b5b-6e9a5f18b161" name="Conc." path="Macallan_2003|Organism|Skin|Interstitial|D2Glucose|Conc." unit="µmol/l" persistable="1" formulaId="13868"/>
		<Observer id="13869" entityId="19bfd0c1-94f7-4e98-b932-a43cdb803dca" name="Enrichment" path="Macallan_2003|Organism|Skin|Interstitial|D2Glucose|Enrichment" persistable="1" formulaId="13870"/>
		<Observer id="13871" entityId="0a894091-81b7-42fc-856d-9c7af8111315" name="Total_Glucose" path="Macallan_2003|Organism|Skin|Interstitial|D2Glucose|Total_Glucose" unit="µmol/l" persistable="1" formulaId="13872"/>
		<Observer id="13894" entityId="407b5a31-d7f3-48d9-9e1c-05be0c3f40fb" name="Conc." path="Macallan_2003|Organism|Skin|Intracellular|Glucose|Conc." unit="µmol/l" persistable="1" formulaId="13895"/>
		<Observer id="13896" entityId="53fa38f8-b34b-47c6-b3e7-915509405bc6" name="Enrichment" path="Macallan_2003|Organism|Skin|Intracellular|Glucose|Enrichment" persistable="1" formulaId="13897"/>
		<Observer id="13898" entityId="3c88ae11-459d-4ab9-8320-bb648f85b274" name="Total_Glucose" path="Macallan_2003|Organism|Skin|Intracellular|Glucose|Total_Glucose" unit="µmol/l" persistable="1" formulaId="13899"/>
		<Observer id="13906" entityId="e0e12225-1106-4e61-94d2-86572f5a8b1a" name="Conc." path="Macallan_2003|Organism|Skin|Intracellular|Hexokinase|Conc." unit="µmol/l" persistable="1" formulaId="13907"/>
		<Observer id="13911" entityId="1c1fc549-9e24-494e-a7ed-cd8eaf4dfebc" name="Conc." path="Macallan_2003|Organism|Skin|Intracellular|Glucose-Hexokinase Metabolite|Conc." unit="µmol/l" persistable="1" formulaId="13912"/>
		<Observer id="13919" entityId="cb6f63dd-ee77-4cb3-b6cd-616213d6711a" name="Conc." path="Macallan_2003|Organism|Skin|Intracellular|Insulin|Conc." unit="µmol/l" persistable="1" formulaId="13920"/>
		<Observer id="13927" entityId="c8fa77fd-7205-47c0-8371-b92ed13f219b" name="Conc." path="Macallan_2003|Organism|Skin|Intracellular|Glucagon|Conc." unit="µmol/l" persistable="1" formulaId="13928"/>
		<Observer id="13932" entityId="e68c2cbb-1f1d-4af4-96b3-a618a01c557c" name="Conc." path="Macallan_2003|Organism|Skin|Intracellular|IsCytosol|Conc." unit="µmol/l" persistable="1" formulaId="13933"/>
		<Observer id="13937" entityId="9270b149-b5ae-4ce6-af22-15a6010228e5" name="Conc." path="Macallan_2003|Organism|Skin|Intracellular|PTP|Conc." unit="µmol/l" persistable="1" formulaId="13938"/>
		<Observer id="13942" entityId="11323dec-dea5-4141-81e5-da34611e4d85" name="Conc." path="Macallan_2003|Organism|Skin|Intracellular|End-IIR-en|Conc." unit="µmol/l" persistable="1" formulaId="13943"/>
		<Observer id="13948" entityId="5676b269-08e2-42e4-8589-fa7fc3df4996" name="Conc." path="Macallan_2003|Organism|Skin|Intracellular|D2Glucose|Conc." unit="µmol/l" persistable="1" formulaId="13949"/>
		<Observer id="13950" entityId="db894690-9d13-4479-b255-4d16497efc7d" name="Enrichment" path="Macallan_2003|Organism|Skin|Intracellular|D2Glucose|Enrichment" persistable="1" formulaId="13951"/>
		<Observer id="13952" entityId="505fd649-0d21-4616-bfc6-7693ee632809" name="Total_Glucose" path="Macallan_2003|Organism|Skin|Intracellular|D2Glucose|Total_Glucose" unit="µmol/l" persistable="1" formulaId="13953"/>
		<Observer id="13957" entityId="8f3fb42f-9d43-4ccb-aa75-3f5afc9164b8" name="Conc." path="Macallan_2003|Organism|Skin|Intracellular|Glucose-Hexokinase Metabolite_Ex|Conc." unit="µmol/l" persistable="1" formulaId="13958"/>
		<Observer id="13975" entityId="d8f273fb-7b10-470a-8714-94077fc0d761" name="Conc." path="Macallan_2003|Organism|Skin|Endosome|Glucose|Conc." unit="µmol/l" persistable="1" formulaId="13976"/>
		<Observer id="13977" entityId="c410c33f-53ee-42d2-8dbe-119b38e9d692" name="Enrichment" path="Macallan_2003|Organism|Skin|Endosome|Glucose|Enrichment" persistable="1" formulaId="13979"/>
		<Observer id="13980" entityId="4bc92681-4783-4d88-84f2-2b3363307807" name="Total_Glucose" path="Macallan_2003|Organism|Skin|Endosome|Glucose|Total_Glucose" unit="µmol/l" persistable="1" formulaId="13981"/>
		<Observer id="13986" entityId="7dfc7196-c02b-48c6-9d69-20d0e4a02003" name="Conc." path="Macallan_2003|Organism|Skin|Endosome|Insulin|Conc." unit="µmol/l" persistable="1" formulaId="13987"/>
		<Observer id="13992" entityId="0c0c3c89-6184-4468-903d-a7f29b23d652" name="Conc." path="Macallan_2003|Organism|Skin|Endosome|Glucagon|Conc." unit="µmol/l" persistable="1" formulaId="13993"/>
		<Observer id="13996" entityId="72ab3bf0-54dc-48f0-902f-a7eb5171c7ba" name="Conc." path="Macallan_2003|Organism|Skin|Endosome|End-IIR|Conc." unit="µmol/l" persistable="1" formulaId="13997"/>
		<Observer id="14000" entityId="90f239ce-4d01-4c0e-8594-08adf87b10a6" name="Conc." path="Macallan_2003|Organism|Skin|Endosome|End-IIR-p|Conc." unit="µmol/l" persistable="1" formulaId="14001"/>
		<Observer id="14005" entityId="8f538a2b-e23b-47dd-be7b-a6784a34d852" name="Conc." path="Macallan_2003|Organism|Skin|Endosome|End-IR-en|Conc." unit="µmol/l" persistable="1" formulaId="14006"/>
		<Observer id="14009" entityId="266a4992-376f-4945-93a0-dc145ea14620" name="Conc." path="Macallan_2003|Organism|Skin|Endosome|End-IIR-p-en|Conc." unit="µmol/l" persistable="1" formulaId="14010"/>
		<Observer id="14013" entityId="5ed29ad8-f9cd-428f-8013-d30d7a72626f" name="Conc." path="Macallan_2003|Organism|Skin|Endosome|PTP|Conc." unit="µmol/l" persistable="1" formulaId="14014"/>
		<Observer id="14021" entityId="755583ef-0176-4b86-82a1-8856efdb232a" name="Conc." path="Macallan_2003|Organism|Skin|Endosome|End-IR|Conc." unit="µmol/l" persistable="1" formulaId="14022"/>
		<Observer id="14026" entityId="0f728b95-025c-4b49-860c-de1e03da3e9f" name="Conc." path="Macallan_2003|Organism|Skin|Endosome|End-IIR-en|Conc." unit="µmol/l" persistable="1" formulaId="14027"/>
		<Observer id="14031" entityId="9287488c-a0e5-458d-ba45-d2a9e4a307ce" name="Conc." path="Macallan_2003|Organism|Skin|Endosome|D2Glucose|Conc." unit="µmol/l" persistable="1" formulaId="14032"/>
		<Observer id="14033" entityId="c2c46351-76e0-4218-8838-643f0a42d1fa" name="Enrichment" path="Macallan_2003|Organism|Skin|Endosome|D2Glucose|Enrichment" persistable="1" formulaId="14034"/>
		<Observer id="14035" entityId="a0a0170e-a986-4690-8a2e-b8fef72f02f1" name="Total_Glucose" path="Macallan_2003|Organism|Skin|Endosome|D2Glucose|Total_Glucose" unit="µmol/l" persistable="1" formulaId="14036"/>
		<Observer id="14059" entityId="5ff5ea08-4a4b-44db-8a2f-fb8821830c7d" name="Conc." path="Macallan_2003|Organism|Skin|EndosomalClearance|Glucose|Conc." unit="µmol/l" persistable="1" formulaId="14060"/>
		<Observer id="14061" entityId="4c230f5e-acfa-4327-9c8c-19e54e8d7b9b" name="Enrichment" path="Macallan_2003|Organism|Skin|EndosomalClearance|Glucose|Enrichment" persistable="1" formulaId="14063"/>
		<Observer id="14064" entityId="d3e62133-d3a3-4683-9365-ffff7bea7a24" name="Total_Glucose" path="Macallan_2003|Organism|Skin|EndosomalClearance|Glucose|Total_Glucose" unit="µmol/l" persistable="1" formulaId="14065"/>
		<Observer id="14069" entityId="11ef6250-adad-4b0f-8dff-d4a2aa0188e0" name="Conc." path="Macallan_2003|Organism|Skin|EndosomalClearance|Insulin|Conc." unit="µmol/l" persistable="1" formulaId="14070"/>
		<Observer id="14074" entityId="28a55c5c-b597-403e-b259-5ac5e0b7848a" name="Conc." path="Macallan_2003|Organism|Skin|EndosomalClearance|Glucagon|Conc." unit="µmol/l" persistable="1" formulaId="14075"/>
		<Observer id="14079" entityId="63f11ffc-8bee-4edf-bf38-bffe285c436c" name="Conc." path="Macallan_2003|Organism|Skin|EndosomalClearance|End-IIR-en|Conc." unit="µmol/l" persistable="1" formulaId="14080"/>
		<Observer id="14083" entityId="255ab988-78ea-4e31-a3ec-184b873f5729" name="Conc." path="Macallan_2003|Organism|Skin|EndosomalClearance|D2Glucose|Conc." unit="µmol/l" persistable="1" formulaId="14084"/>
		<Observer id="14085" entityId="c6400594-d946-4ecd-8a13-c2cee8b6c8ac" name="Enrichment" path="Macallan_2003|Organism|Skin|EndosomalClearance|D2Glucose|Enrichment" persistable="1" formulaId="14086"/>
		<Observer id="14087" entityId="0d994a3d-33ac-4106-8f03-2b3553f94bbf" name="Total_Glucose" path="Macallan_2003|Organism|Skin|EndosomalClearance|D2Glucose|Total_Glucose" unit="µmol/l" persistable="1" formulaId="14088"/>
		<Observer id="14089" entityId="d4d6a90b-1217-40e4-88d0-9dc545c9f4cf" name="Obs_Metabolization" path="Macallan_2003|Organism|Skin|Glucose|Obs_Metabolization" unit="µmol/min" persistable="1" formulaId="14090"/>
		<Observer id="14091" entityId="cf93aa5c-0d5a-4804-9d64-c76c785fce3b" name="Obs_I-int/pls-Grad" path="Macallan_2003|Organism|Skin|Insulin|Obs_I-int/pls-Grad" persistable="1" formulaId="14092"/>
		<Observer id="14154" entityId="2d28d803-9b6e-4816-8f65-1e6c3837cc5f" name="Conc." path="Macallan_2003|Organism|Spleen|Plasma|Glucose|Conc." unit="µmol/l" persistable="1" formulaId="14155"/>
		<Observer id="14156" entityId="60848ac2-50f6-480f-b947-e8952deadb8e" name="Enrichment" path="Macallan_2003|Organism|Spleen|Plasma|Glucose|Enrichment" persistable="1" formulaId="14158"/>
		<Observer id="14159" entityId="4702ecb4-718a-40cc-9eac-34367026030e" name="Total_Glucose" path="Macallan_2003|Organism|Spleen|Plasma|Glucose|Total_Glucose" unit="µmol/l" persistable="1" formulaId="14160"/>
		<Observer id="14166" entityId="cf93cb6e-1e7b-41f5-a5f9-44fd42f37f83" name="Conc." path="Macallan_2003|Organism|Spleen|Plasma|Insulin|Conc." unit="µmol/l" persistable="1" formulaId="14167"/>
		<Observer id="14173" entityId="c70634b1-4ed0-4bd3-8c95-0678a5d5aa47" name="Conc." path="Macallan_2003|Organism|Spleen|Plasma|Glucagon|Conc." unit="µmol/l" persistable="1" formulaId="14174"/>
		<Observer id="14178" entityId="49cb87b1-1fbd-460a-9f5c-427d0462da6f" name="Conc." path="Macallan_2003|Organism|Spleen|Plasma|IsPlasma|Conc." unit="µmol/l" persistable="1" formulaId="14179"/>
		<Observer id="14183" entityId="b329c8df-f8b9-4a9a-86bf-9a516fca0ca0" name="Conc." path="Macallan_2003|Organism|Spleen|Plasma|End-IIR-en|Conc." unit="µmol/l" persistable="1" formulaId="14184"/>
		<Observer id="14189" entityId="9228661f-59a0-4b96-95b4-e15fd035e5e6" name="Conc." path="Macallan_2003|Organism|Spleen|Plasma|D2Glucose|Conc." unit="µmol/l" persistable="1" formulaId="14190"/>
		<Observer id="14191" entityId="cc365709-4cde-4b05-b595-ee4347797310" name="Enrichment" path="Macallan_2003|Organism|Spleen|Plasma|D2Glucose|Enrichment" persistable="1" formulaId="14192"/>
		<Observer id="14193" entityId="c1725be2-3d91-4e73-ae0b-34ed42311dbd" name="Total_Glucose" path="Macallan_2003|Organism|Spleen|Plasma|D2Glucose|Total_Glucose" unit="µmol/l" persistable="1" formulaId="14194"/>
		<Observer id="14228" entityId="99481ee4-498d-41f1-bbfd-aab7c67deda7" name="Conc." path="Macallan_2003|Organism|Spleen|BloodCells|Glucose|Conc." unit="µmol/l" persistable="1" formulaId="14229"/>
		<Observer id="14230" entityId="dbe33f35-2b49-426c-8ec9-4ee8512dbd45" name="Enrichment" path="Macallan_2003|Organism|Spleen|BloodCells|Glucose|Enrichment" persistable="1" formulaId="14231"/>
		<Observer id="14232" entityId="e19b9497-7cd3-4330-a112-ccce069ef81a" name="Total_Glucose" path="Macallan_2003|Organism|Spleen|BloodCells|Glucose|Total_Glucose" unit="µmol/l" persistable="1" formulaId="14233"/>
		<Observer id="14240" entityId="e85916a1-6ed5-4860-b428-7450bb100b5a" name="Conc." path="Macallan_2003|Organism|Spleen|BloodCells|Hexokinase|Conc." unit="µmol/l" persistable="1" formulaId="14241"/>
		<Observer id="14245" entityId="c6556b14-5ad7-495b-8de0-96d915658d18" name="Conc." path="Macallan_2003|Organism|Spleen|BloodCells|Glucose-Hexokinase Metabolite|Conc." unit="µmol/l" persistable="1" formulaId="14246"/>
		<Observer id="14252" entityId="0a30f2a2-6707-4585-8f14-c954f8fe45d4" name="Conc." path="Macallan_2003|Organism|Spleen|BloodCells|Insulin|Conc." unit="µmol/l" persistable="1" formulaId="14253"/>
		<Observer id="14259" entityId="0f6548b6-86a4-4c4d-9a57-0f484e6d299a" name="Conc." path="Macallan_2003|Organism|Spleen|BloodCells|Glucagon|Conc." unit="µmol/l" persistable="1" formulaId="14260"/>
		<Observer id="14264" entityId="41f8a4db-1dae-4ca8-9624-d0e990d3adf2" name="Conc." path="Macallan_2003|Organism|Spleen|BloodCells|End-IIR-en|Conc." unit="µmol/l" persistable="1" formulaId="14265"/>
		<Observer id="14269" entityId="bfcda99b-4d96-46df-956c-0f089f32f3a6" name="Conc." path="Macallan_2003|Organism|Spleen|BloodCells|D2Glucose|Conc." unit="µmol/l" persistable="1" formulaId="14270"/>
		<Observer id="14271" entityId="164155a4-5f87-4c13-a23e-fd2e5c1d244d" name="Enrichment" path="Macallan_2003|Organism|Spleen|BloodCells|D2Glucose|Enrichment" persistable="1" formulaId="14272"/>
		<Observer id="14273" entityId="ce78bae7-f904-4a7c-a09b-bca6f9a3337c" name="Total_Glucose" path="Macallan_2003|Organism|Spleen|BloodCells|D2Glucose|Total_Glucose" unit="µmol/l" persistable="1" formulaId="14274"/>
		<Observer id="14278" entityId="26982124-293d-462d-8042-a2d6dcb36370" name="Conc." path="Macallan_2003|Organism|Spleen|BloodCells|Glucose-Hexokinase Metabolite_Ex|Conc." unit="µmol/l" persistable="1" formulaId="14279"/>
		<Observer id="14297" entityId="7fbc0267-173f-4b83-8e18-36fa02685c51" name="Conc." path="Macallan_2003|Organism|Spleen|Interstitial|Glucose|Conc." unit="µmol/l" persistable="1" formulaId="14298"/>
		<Observer id="14299" entityId="a8937138-163a-46f4-a8ed-27e4c6f87de0" name="Enrichment" path="Macallan_2003|Organism|Spleen|Interstitial|Glucose|Enrichment" persistable="1" formulaId="14301"/>
		<Observer id="14302" entityId="2d17f341-10c0-449c-9bf7-d4a99033dcdb" name="Total_Glucose" path="Macallan_2003|Organism|Spleen|Interstitial|Glucose|Total_Glucose" unit="µmol/l" persistable="1" formulaId="14303"/>
		<Observer id="14310" entityId="be790b4a-ac5f-4081-9dca-4cf6ab015a5b" name="Conc." path="Macallan_2003|Organism|Spleen|Interstitial|Insulin|Conc." unit="µmol/l" persistable="1" formulaId="14311"/>
		<Observer id="14318" entityId="12b0ce1f-2276-49a1-8187-608602392aea" name="Conc." path="Macallan_2003|Organism|Spleen|Interstitial|Glucagon|Conc." unit="µmol/l" persistable="1" formulaId="14319"/>
		<Observer id="14323" entityId="6663fafa-6037-4a33-9bb1-69b72c9dde42" name="Conc." path="Macallan_2003|Organism|Spleen|Interstitial|IsMembrane|Conc." unit="µmol/l" persistable="1" formulaId="14324"/>
		<Observer id="14328" entityId="c3f0539b-8752-4165-82a9-739b5d4b2477" name="Conc." path="Macallan_2003|Organism|Spleen|Interstitial|End-IIR-en|Conc." unit="µmol/l" persistable="1" formulaId="14329"/>
		<Observer id="14335" entityId="752384b1-9c60-4569-b02c-0435d51eaddc" name="Conc." path="Macallan_2003|Organism|Spleen|Interstitial|D2Glucose|Conc." unit="µmol/l" persistable="1" formulaId="14336"/>
		<Observer id="14337" entityId="3d5cc355-f9f1-4130-831a-d31b5f45853d" name="Enrichment" path="Macallan_2003|Organism|Spleen|Interstitial|D2Glucose|Enrichment" persistable="1" formulaId="14338"/>
		<Observer id="14339" entityId="e9432e3d-99ab-4f6d-8069-0bd91ee4a184" name="Total_Glucose" path="Macallan_2003|Organism|Spleen|Interstitial|D2Glucose|Total_Glucose" unit="µmol/l" persistable="1" formulaId="14340"/>
		<Observer id="14362" entityId="b0b66de3-f808-45ce-b386-74306e3639dc" name="Conc." path="Macallan_2003|Organism|Spleen|Intracellular|Glucose|Conc." unit="µmol/l" persistable="1" formulaId="14363"/>
		<Observer id="14364" entityId="c1179647-355f-4d8c-b455-ba2c241864bf" name="Enrichment" path="Macallan_2003|Organism|Spleen|Intracellular|Glucose|Enrichment" persistable="1" formulaId="14365"/>
		<Observer id="14366" entityId="3ffe39e1-475a-4409-84a6-7ba9a5111341" name="Total_Glucose" path="Macallan_2003|Organism|Spleen|Intracellular|Glucose|Total_Glucose" unit="µmol/l" persistable="1" formulaId="14367"/>
		<Observer id="14374" entityId="f845235c-4065-4c6f-8145-c33ef5a0c3ea" name="Conc." path="Macallan_2003|Organism|Spleen|Intracellular|Hexokinase|Conc." unit="µmol/l" persistable="1" formulaId="14375"/>
		<Observer id="14379" entityId="245570f4-1ad3-4b4a-baa5-477dc6e79912" name="Conc." path="Macallan_2003|Organism|Spleen|Intracellular|Glucose-Hexokinase Metabolite|Conc." unit="µmol/l" persistable="1" formulaId="14380"/>
		<Observer id="14387" entityId="b6491292-6baf-4709-978b-b933f3e071ee" name="Conc." path="Macallan_2003|Organism|Spleen|Intracellular|Insulin|Conc." unit="µmol/l" persistable="1" formulaId="14388"/>
		<Observer id="14395" entityId="a7120e92-69fa-48cf-b84c-8eb85994b4e2" name="Conc." path="Macallan_2003|Organism|Spleen|Intracellular|Glucagon|Conc." unit="µmol/l" persistable="1" formulaId="14396"/>
		<Observer id="14400" entityId="b755a40c-2b01-47cf-9cf1-89aedda33e5e" name="Conc." path="Macallan_2003|Organism|Spleen|Intracellular|IsCytosol|Conc." unit="µmol/l" persistable="1" formulaId="14401"/>
		<Observer id="14405" entityId="f5a76e84-3141-45be-83d2-3027bd60d5ee" name="Conc." path="Macallan_2003|Organism|Spleen|Intracellular|PTP|Conc." unit="µmol/l" persistable="1" formulaId="14406"/>
		<Observer id="14410" entityId="aa4bdf45-a595-4d5d-bfe1-734f03b29197" name="Conc." path="Macallan_2003|Organism|Spleen|Intracellular|End-IIR-en|Conc." unit="µmol/l" persistable="1" formulaId="14411"/>
		<Observer id="14416" entityId="86becec4-7e6e-48b0-9bfd-02dddcbe1855" name="Conc." path="Macallan_2003|Organism|Spleen|Intracellular|D2Glucose|Conc." unit="µmol/l" persistable="1" formulaId="14417"/>
		<Observer id="14418" entityId="d1d761b7-1f0a-4cce-ac97-a4689ec3ce2f" name="Enrichment" path="Macallan_2003|Organism|Spleen|Intracellular|D2Glucose|Enrichment" persistable="1" formulaId="14419"/>
		<Observer id="14420" entityId="243042a4-629c-41c8-81fb-64fe2a7e108a" name="Total_Glucose" path="Macallan_2003|Organism|Spleen|Intracellular|D2Glucose|Total_Glucose" unit="µmol/l" persistable="1" formulaId="14421"/>
		<Observer id="14425" entityId="88ce539d-22af-4926-89af-3a94418f99ff" name="Conc." path="Macallan_2003|Organism|Spleen|Intracellular|Glucose-Hexokinase Metabolite_Ex|Conc." unit="µmol/l" persistable="1" formulaId="14426"/>
		<Observer id="14443" entityId="8e4fd903-1724-4459-84af-184b55a0a391" name="Conc." path="Macallan_2003|Organism|Spleen|Endosome|Glucose|Conc." unit="µmol/l" persistable="1" formulaId="14444"/>
		<Observer id="14445" entityId="3839ddca-fe81-43b3-b44a-84ff6ea62dfb" name="Enrichment" path="Macallan_2003|Organism|Spleen|Endosome|Glucose|Enrichment" persistable="1" formulaId="14447"/>
		<Observer id="14448" entityId="a8094456-49a2-4dbf-bce6-9b10db9a6d11" name="Total_Glucose" path="Macallan_2003|Organism|Spleen|Endosome|Glucose|Total_Glucose" unit="µmol/l" persistable="1" formulaId="14449"/>
		<Observer id="14454" entityId="29de680e-0ee0-4a4a-939a-a414908780a5" name="Conc." path="Macallan_2003|Organism|Spleen|Endosome|Insulin|Conc." unit="µmol/l" persistable="1" formulaId="14455"/>
		<Observer id="14460" entityId="e43e5d5c-20af-407a-a3de-78a77a1e7045" name="Conc." path="Macallan_2003|Organism|Spleen|Endosome|Glucagon|Conc." unit="µmol/l" persistable="1" formulaId="14461"/>
		<Observer id="14464" entityId="c6ce2220-c425-4a69-900e-da6b5ebc5934" name="Conc." path="Macallan_2003|Organism|Spleen|Endosome|End-IIR|Conc." unit="µmol/l" persistable="1" formulaId="14465"/>
[truncated: 7,055,689 more chars]
