# Supplementary material for: Physiologically Based Simulations of Deuterated Glucose for Quantifying Cell Turnover in Humans
Source: Front Immunol. 2017 Apr 25;8:474. doi: 10.3389/fimmu.2017.00474 (PMC5403812; doi:10.3389/fimmu.2017.00474)
Supplement: Supplementary file 1 [file Data_Sheet_1.zip › PBPK model/plot_model_output.R]

#This R-script reproduces the predictions of plasma 2H2-glucose enrichment for subject C05 of the Macallan study
#together with the PBPK model file "Macallan_2003_C05.xml".

#author: Julio Lahoz Beneytez 17-March-2017


#To run the script the MoBi Toolbox for R is needed, which is part of the Open Systems Pharmacology Suite (www.open-systems-pharmacology.org)
#download the MoBi Toolbox for R here-> (https://github.com/Open-Systems-Pharmacology/Suite/releases/download/v7.0.0/MoBiToolboxForR_7.0.0.zip)
#use the 32-bit R version 3.0.0 or above

rm(list=ls(all=TRUE))

require(MoBiToolboxForR)
require(ggplot2)


#load the data
load('plasma_enr.Rdata') 
#load the model
xml='Macallan_2003_C05.xml'
#set the path to be plotted (in this case, the D2glucose enrichment in venous plasma)
spec_path<- "Macallan_2003|Organism|VenousBlood|Plasma|D2Glucose|Enrichment"

dci_info <- initSimulation(XML = xml, whichInitParam="none") #initiates simulation
dci_info <- setSimulationTime(timepoints = seq(from = 0, to = 2160, by =1), DCI_Info = dci_info) #sets the time, in min
dci_info <- processSimulation(DCI_Info = dci_info)
SIM_RESULT<-getSimulationResult(spec_path, DCI_Info= dci_info) #retrieves simulation results

SIM_RESULT<-as.data.frame(SIM_RESULT)
colnames(SIM_RESULT)<-c("Time","Plasma_Enrichment")
SIM_RESULT[,"Time"]<-SIM_RESULT[,"Time"]/60  #convert to h
SIM_RESULT[,"Plasma_Enrichment"]<-SIM_RESULT[,"Plasma_Enrichment"]*100 #convert to %

#plots model output
ggplot(SIM_RESULT, aes (Time, Plasma_Enrichment)) +
                         geom_line(data=SIM_RESULT, aes (Time, Plasma_Enrichment), colour = "black")+
                         geom_line(colour = "grey13")+   
                         geom_point(data=plasma_enr_C05, colour = "black", shape= 21, bg="skyblue1", size=2.5 )+  #this are the data
                         theme(strip.text.x = element_text(size = 13, hjust = 0.5, vjust = 0.5))+
                         theme_bw ()+
                         theme(strip.background = element_rect(fill = "white", colour="white"))+  #this gives white backgrounf and white line to the title
                         theme(strip.text.x = element_text(size = 13, hjust = 0.5, vjust = 0.5))+
                         scale_x_continuous(breaks=c(0,6,12,18,24,30,36), limits=c(0, 36))+
                         scale_y_continuous(breaks=c(0,10,20,30,40), limits=c(0, 40))+
                         ggtitle("C05")+
                         xlab ("Time (h)") + 
                         ylab ("Plasma Enrichment (%)")
  
